# Supplementary material for: Global Transcriptomic Analysis of Zebrafish Glucagon Receptor Mutant Reveals Its Regulated Metabolic Network
Source: Int J Mol Sci. 2020 Jan 22;21(3):724. doi: 10.3390/ijms21030724 (PMC7037442; doi:10.3390/ijms21030724)
Supplement: Supplementary file 1 [file ijms-21-00724-s001.zip]

Archive with 10 entries (9 files):
- Supplementary files 20191222/
- Supplementary files 20191222/Supplemental  Table 6. Primers used for qRT-PCR.xlsx
- Supplementary files 20191222/Supplemental  Table.1 Differentially Expressed Genes.xlsx
- Supplementary files 20191222/Supplemental  Table.2 Lipid metabolism genes.xlsx
- Supplementary files 20191222/Supplemental  Table.3 Carbohydrate metabolism genes.xlsx
- Supplementary files 20191222/Supplemental  Table.4 Amino acid metabolism genes.xlsx
- Supplementary files 20191222/Supplemental  Table.5 Metabolism of other amino acid genes.xlsx
- Supplementary files 20191222/Supplemental Fig1.jpg
- Supplementary files 20191222/Supplemental Figure 1 Legend.docx
- Supplementary files 20191222/~$pplemental Figure 1 Legend.docx
