# Supplementary material for: Global Transcriptomic Analysis of Zebrafish Glucagon Receptor Mutant Reveals Its Regulated Metabolic Network
Source: Int J Mol Sci. 2020 Jan 22;21(3):724. doi: 10.3390/ijms21030724 (PMC7037442; doi:10.3390/ijms21030724)
Supplement: Supplementary file 1 [file ijms-21-00724-s001.zip › Supplementary files 20191222/Supplemental Table 6. Primers used for qRT-PCR.xlsx]

## Sheet: Sheet1
Name	Nucleotide sequence (5’ to 3’)
glucagon b-F	GTGCTATTTAATGACCCAAGA
glucagon b-R	ACTGGTGTATGTGCCGTCT
pvalb3-F	CATTGACCAGGACAAGAGCG
pvalb3-R	CTTGACCAAAGAGGCGAACT
slc2a1a-F	CTCTTCATCAACTTGGCATTG
slc2a1a-R	TCAGGACAGAAGGGCAACA
ADH5-F	GCTGGGAAGAACTCTGAAGG
ADH5-R	ATGAGATCAAATGCCTGGTTA
COX11-F	CCTGGCGGCAGTAAACTCA
COX11-R	GCATGTATGCGGAAACCCTC
IL4I1-F	GGCGCTCACTGAGATGCTC
IL4I1-R	GAGTTCATCAGGATTGTGGC
papss1-F	TCAGAGGGTTCACAGGGATAGA
papss1-R	AGCTTGTTCTCGGCCACAT
ACSS-F	CTCAAGAGGAAAGTGAGGGAG
ACSS-R	TTTAGGGTCCGCCAGTGTA
cthl-F	CCGCTCTTCAAGTCATTCG
cthl-R	GAGACAGTTTCTGGTGGGATT
dnmt1-F	GGAGGCAGTGGCAGAAGTA
dnmt1-R	TTTAATGGCTCACCAACCC
GSPG4-F	ACCAAACGCACCTCACTTT
GSPG4-F	ATGCCCTCCACCTCCACTA
eevs-F	AACAAACTTGGCACCTACATCG
eevs-R	GCACTTCCAGGAGTTCAAACA
fuk-F	ACCAGCAGCGAATCCATCA
fuk-R	GACATCACCGCCTTCCTCA
gale-F	GCTCGACCTCCTGGATAAA
gale-R	AACACCAGATTACGCACCC
mlycd-F	TCAACGCCGCCATCTTCTA
mlycd-R	CCTCCTTCTTGTGCTGTCCC
apobb.2-F	GCTGGAGGAGGACAGGAAA
apobb.2-R	TGTTATGAGGGCCAAAGGA
elovl7b-F	CGTTCCCGCAGACGTTCAT
elovl7b-R	CCTGTAGGTGTAGCCGTTAGCC
FASN-F	CTCGTCGCCCTTCACTTTG
FASN-R	CCCGCATCCTTCACCTCTT
hadhaa-F	AGGATAATGTGGCTGTGGTGA
hadhaa-R	GCAGGCTGAGATGGTGGAG
lipca-F	CTGGACTGCCGAAAGAATC
lipca-R	CCAAGTGTCCCGGATAGAG
PCSK9-F	TCTTTGCCCAAAGCATCCC
PCSK9-R	GGTCACCATCACCCTGTCC
ndufs8b-F	TTACCATTCACAGAGGAGGCT
ndufs8b-R	GGTAGTTGATCGTAGCTGGTTCT
