# Supplementary material for: Global Transcriptomic Analysis of Zebrafish Glucagon Receptor Mutant Reveals Its Regulated Metabolic Network
Source: Int J Mol Sci. 2020 Jan 22;21(3):724. doi: 10.3390/ijms21030724 (PMC7037442; doi:10.3390/ijms21030724)
Supplement: Supplementary file 1 [file ijms-21-00724-s001.zip › Supplementary files 20191222/Supplemental Table.1 Differentially Expressed Genes.xlsx]

## Sheet: Sheet1
Gene ID	Other Gene ID	log2(gcgr/WT)	Qvalue(WT-vs-gcgr)	Pvalue(WT-vs-gcgr)
110439061	LOC110439061	9.75756	3.63012e-74	2.67344e-75
572297	LOC572297	8.67363	8.53002e-41	1.0876e-41
101883440	LOC101883440	8.07699	1.42065e-52	1.44398e-53
100149190	LOC100149190	7.96753	2.17294e-27	4.06056e-28
101882617	LOC101882617	7.96097	2.7431e-27	5.15377e-28
100334883	LOC100334883	7.46534	1.48805e-20	3.62396e-21
571201	si:ch73-97h19.2	7.30103	1.06553e-18	2.8106e-19
110440169	LOC110440169	7.2316	5.80023e-18	1.57475e-18
110437806	LOC110437806	7.049	3.6364e-16	1.0794e-16
101886786	LOC101886786	6.79789	5.55594e-14	1.86595e-14
100005864	LOC100005864	6.75939	7.47389e-66	6.08405e-67
100333939	LOC100333939	6.72125	2.22624e-13	7.82221e-14
101882012	me1-like	6.56582	3.13007e-12	1.19059e-12
110439397	LOC110439397	6.56212	1.09482e-62	9.39235e-64
101883648	mhc1uma	6.54874	4.12667e-12	1.58313e-12
108183485	LOC108183485	6.52022	6.50381e-12	2.53164e-12
108182766	LOC108182766	6.43884	9.20603e-13	3.36509e-13
100002381	LOC100002381	6.35845	7.05576e-99	3.65723e-100
100536890	LOC100536890	6.35845	7.05576e-99	3.65723e-100
100001444	LOC100001444	6.14714	1.30814e-09	6.10542e-10
100151570	LOC100151570	6.13288	1.56809e-09	7.36272e-10
100149015	LOC100149015	6.08138	1.24624e-177	3.58715e-179
553299	zgc:162509	6.05511	0	0
554097	zgc:112234	6.04552	4.5667e-09	2.24281e-09
405845	ppt2-like	5.97483	1.02892e-58	9.44015e-60
103909845	LOC103909845	5.8807	3.00007e-08	1.58235e-08
101886186	LOC101886186	5.75809	1.08152e-07	6.02051e-08
103910813	LOC103910813	5.71224	1.6993e-07	9.6869e-08
101883120	si:dkey-19a16.7	5.68502	1.05823e-256	2.1298e-258
570184	LOC570184	5.5567	7.18683e-07	4.43303e-07
110437873	LOC110437873	5.54258	8.1439e-07	5.05451e-07
101886803	LOC101886803	5.46338	1.60399e-06	1.03465e-06
103909249	LOC103909249	5.41234	2.44259e-06	1.61322e-06
101882698	LOC101882698	5.3844	3.05607e-06	2.04553e-06
100150607	mhc1lba	5.37098	5.86288e-07	3.5788e-07
100538112	si:ch211-235f1.3	5.34709	9.23074e-69	7.26511e-70
110439863	LOC110439863	5.28398	6.65042e-06	4.65175e-06
108179210	LOC108179210	5.18557	0.00016489	0.000144091
100536229	mhc1zka	5.16253	1.28997e-33	1.97835e-34
110438992	LOC110438992	5.13901	1.87843e-05	1.40071e-05
110437737	LOC110437737	5.09793	1.01309e-09	4.67819e-10
100329676	LOC100329676	5.07395	2.90734e-05	2.22842e-05
110438813	LOC110438813	5.04291	3.55702e-05	2.76358e-05
110438988	LOC110438988	4.95299	6.24954e-05	5.041e-05
103910170	dicp1.19	4.91158	7.99035e-05	6.57724e-05
103910633	LOC103910633	4.90008	8.544e-05	7.07332e-05
108182686	LOC108182686	4.88557	9.29983e-05	7.74715e-05
100006656	si:ch1073-188e1.1	4.84256	7.12543e-142	2.4916e-143
100004921	LOC100004921	4.83813	0.000121864	0.000103737
108179742	LOC108179742	4.78283	0.000165048	0.000144277
110438567	LOC110438567	4.77865	0.000168829	0.000147855
100151285	LOC100151285	4.77336	1.1725e-12	4.32804e-13
110439486	LOC110439486	4.74583	0.000201214	0.000178818
103908890	LOC103908890	4.7275	0.000221609	0.000198514
110438907	LOC110438907	4.67335	0.000292812	0.000268518
100006815	LOC100006815	4.66657	0.000303278	0.000278662
110438961	LOC110438961	4.64835	0.000331104	0.000307654
108183448	LOC108183448	4.64606	0.000334986	0.000311487
103909957	LOC103909957	4.6431	1.41172e-09	6.61104e-10
100330151	LOC100330151	4.61121	0.000397982	0.000375164
103911479	LOC103911479	4.59486	1.84149e-178	5.27979e-180
103911478	abca1-like	4.59486	1.84149e-178	5.27979e-180
100003636	si:dkey-208k4.3	4.5875	0.0004465	0.000424817
110439299	LOC110439299	4.5755	0.000472823	0.000452095
108180325	LOC108180325	4.56582	0.000495466	0.000475193
101884468	si:ch1073-366l7.1	4.5634	0.000500818	0.000481153
100147949	si:dkeyp-13d11.1	4.56218	0.000503518	0.000484161
110437783	LOC110437783	4.55119	0.000530412	0.000512109
101885006	LOC101885006	4.53641	0.00056862	0.000551939
571152	ldlr	4.53259	4.21677e-209	1.00987e-210
100148920	LOC100148920	4.48414	2.43286e-07	1.41203e-07
110437862	LOC110437862	4.48086	0.000732595	0.000726919
563390	si:dkey-26g8.5	4.46923	0.000772008	0.000769152
100137112	zgc:174719	4.44569	0.000856043	0.00086125
100332384	si:ch211-215e19.3	4.43908	0.000880835	0.000888767
110438412	LOC110438412	4.43377	0.00090108	0.000911424
393481	cyp2k6	4.38878	3.44201e-88	2.09371e-89
796419	mhc1ula	4.36338	8.85675e-15	2.8361e-15
100333355	LOC100333355	4.28421	5.14641e-10	2.32268e-10
100331359	LOC100331359	4.24093	1.96729e-09	9.31674e-10
108180207	LOC108180207	4.21533	2.73635e-07	1.5974e-07
103910708	LOC103910708	4.09612	1.57415e-09	7.39296e-10
101887122	LOC101887122	4.08161	4.73432e-05	3.74587e-05
100536187	LOC100536187	4.0275	3.20711e-23	6.98474e-24
101884753	LOC101884753	3.99522	1.08658e-09	5.02979e-10
110438850	LOC110438850	3.94955	1.36926e-24	2.84046e-25
571990	si:dkeyp-4c4.1	3.94724	1.71035e-21	3.9865e-22
101883308	LOC101883308	3.94316	8.29856e-30	1.41452e-30
100001643	si:ch73-7i4.2	3.93403	3.72757e-62	3.22299e-63
103912069	LOC103912069	3.89587	6.56198e-06	4.58546e-06
108183517	LOC108183517	3.73789	6.45934e-19	1.69147e-19
103911107	gtd2a-like	3.70564	4.53064e-27	8.58354e-28
100141355	zgc:171497	3.6982	0	0
108183296	LOC108183296	3.69459	0.000599887	0.000585055
792792	pimr95	3.6746	3.01627e-26	5.91796e-27
797305	LOC797305	3.66484	8.64437e-21	2.07801e-21
101883218	si:ch211-69l10.4	3.63147	2.42346e-07	1.40584e-07
103909980	LOC103909980	3.56161	4.56262e-65	3.75519e-66
101884623	LOC101884623	3.47957	7.73282e-12	3.03004e-12
555440	si:ch211-197g15.9	3.43768	9.0967e-23	2.01696e-23
569612	LOC569612	3.43198	1.24976e-07	7.01331e-08
110438046	LOC110438046	3.42253	6.48113e-75	4.71479e-76
101882447	LOC101882447	3.33419	0.000100266	8.39651e-05
402866	LOC402866	3.3217	0	0
100009620	defbl2	3.30494	1.70277e-24	3.54381e-25
110437776	LOC110437776	3.27716	4.47005e-08	2.38734e-08
100006557	LOC100006557	3.2478	1.63764e-16	4.76528e-17
101882335	meiob	3.22297	1.64386e-14	5.36007e-15
108179505	LOC108179505	3.2156	1.92174e-60	1.69834e-61
103909278	LOC103909278	3.21161	8.18244e-06	5.79511e-06
406830	ppt2-like	3.21154	1.36944e-33	2.10331e-34
563479	LOC563479	3.20143	7.11966e-05	5.8133e-05
110439561	LOC110439561	3.16407	2.0967e-10	9.16813e-11
100006732	si:ch211-209a2.2	3.16407	0.000166337	0.000145467
796293	LOC796293	3.10477	9.45754e-05	7.88704e-05
103912045	LOC103912045	3.09753	5.49518e-162	1.68057e-163
101886609	LOC101886609	3.04963	9.53318e-15	3.05806e-15
797963	LOC797963	3.04177	1.44052e-09	6.74917e-10
108182213	LOC108182213	3.04	6.6121e-15	2.09874e-15
796866	LOC796866	3.0348	1.65604e-49	1.80241e-50
101884464	si:dkey-9i23.14	2.98968	0.000486044	0.000465555
100034459	si:ch211-205a14.3	2.92122	7.50604e-05	6.14989e-05
101886888	LOC101886888	2.86669	6.50867e-05	5.27124e-05
101883188	LOC101883188	2.8561	8.30022e-05	6.85284e-05
100331068	LOC100331068	2.78899	3.58209e-21	8.44986e-22
100005907	LOC100005907	2.76977	3.95109e-35	5.85073e-36
550540	henmt1	2.75764	4.6148e-30	7.80903e-31
110438973	LOC110438973	2.70163	3.42706e-08	1.81604e-08
110438406	LOC110438406	2.69288	7.96303e-09	4.00394e-09
100332173	LOC100332173	2.67797	6.01052e-09	2.97758e-09
100004563	si:dkey-85k15.4	2.67417	1.02302e-11	4.05117e-12
678620	zgc:136767	2.60861	1.11536e-08	5.68218e-09
564660	LOC564660	2.60779	1.93537e-06	1.26081e-06
619243	sult3st4	2.60442	2.1052e-58	1.94332e-59
100333474	LOC100333474	2.55054	3.21176e-15	9.98494e-16
100319681	si:ch211-277p15.1	2.53849	4.07295e-55	3.96583e-56
393997	lipca	2.53388	1.14717e-44	1.36722e-45
110439878	LOC110439878	2.49927	5.63204e-25	1.14618e-25
797761	si:dkey-23c22.9	2.49755	1.16356e-18	3.0705e-19
327253	hdac10	2.48625	4.25802e-201	1.0772e-202
394198	fosab	2.47693	0	0
100005181	si:dkey-85k15.6	2.45526	1.33658e-19	3.38281e-20
110437756	LOC110437756	2.45358	0.000254005	0.000230275
110437733	LOC110437733	2.44299	1.17292e-32	1.85421e-33
101886572	LOC101886572	2.43616	0.000320002	0.000296151
368924	fkbp5	2.43551	0	0
101883185	LOC101883185	2.42524	7.25692e-09	3.62605e-09
101885874	LOC101885874	2.41935	9.69518e-16	2.94979e-16
100333496	hist1h2ba	2.41884	0.000211516	0.00018883
101884910	LOC101884910	2.38608	3.69118e-12	1.41315e-12
100150025	si:dkey-264b2.3	2.38468	3.06474e-56	2.91867e-57
110437880	LOC110437880	2.38004	3.7843e-153	1.22117e-154
110439046	LOC110439046	2.37266	0.000102642	8.61048e-05
108182400	LOC108182400	2.36275	4.11269e-09	2.01151e-09
110438986	LOC110438986	2.35603	2.66804e-12	1.01155e-12
101885301	LOC101885301	2.34472	0.000669416	0.00065866
108183349	LOC108183349	2.34163	2.55485e-07	1.48714e-07
100005908	apoa4-like	2.31608	1.9708e-09	9.33558e-10
101885518	si:dkey-83h2.2	2.2896	1.44409e-14	4.69245e-15
103910973	LOC103910973	2.27594	7.55382e-93	4.24662e-94
103909988	LOC103909988	2.24508	1.0629e-05	7.64733e-06
101885684	LOC101885684	2.23158	2.03575e-06	1.32918e-06
100006444	pimr141	2.2195	8.51714e-06	6.0494e-06
100536303	si:ch211-202m22.1	2.21308	8.76303e-12	3.45539e-12
100004954	ponzr3	2.21047	3.78966e-29	6.62153e-30
100330694	LOC100330694	2.19957	2.82388e-06	1.88028e-06
795083	LOC795083	2.18943	2.2171e-05	1.6707e-05
558926	zgc:171490	2.18928	3.19942e-28	5.78089e-29
735300	zgc:123181	2.18772	0.000577429	0.000560749
436766	jdp2b	2.15894	1.35333e-113	6.13222e-115
101883703	pla2g4f-like	2.15728	3.4903e-19	9.02998e-20
110438611	LOC110438611	2.13393	3.79936e-12	1.455e-12
567487	pimr140	2.12749	7.09387e-05	5.78985e-05
100332626	LOC100332626	2.12533	3.3237e-14	1.09981e-14
100002785	ms4a17a.8	2.11476	6.54335e-76	4.69384e-77
110439844	LOC110439844	2.10962	0.000282179	0.000257942
108183679	LOC108183679	2.10097	2.3831e-11	9.68363e-12
553967	crygm7	2.07878	1.01863e-56	9.64351e-58
108179511	LOC108179511	2.07735	0.000703555	0.000695098
30079	btg2	2.07434	0	0
108183489	LOC108183489	2.04247	1.94381e-12	7.29536e-13
101884405	si:dkeyp-80d11.4	2.04025	0.000337469	0.000313909
393427	adh5	2.01389	1.61335e-18	4.28103e-19
558788	si:ch211-233m11.1	2.01188	7.83761e-07	4.85736e-07
368241	egr2a	2.00094	2.32576e-23	5.03911e-24
101883862	LOC101883862	1.99574	0.000338039	0.000314554
792939	LOC792939	1.97394	0.000329789	0.000306283
100003819	zgc:172133	1.96337	2.56724e-05	1.95504e-05
565312	irgq1	1.9606	1.63624e-06	1.05638e-06
795978	si:dkey-238d18.3	1.95351	6.75608e-05	5.4906e-05
327274	elovl7b	1.95037	2.28519e-69	1.79343e-70
792098	zgc:101562	1.94648	5.94346e-40	7.8053e-41
100004427	LOC100004427	1.93394	9.97544e-21	2.40472e-21
101884177	LOC101884177	1.9276	1.18746e-06	7.52752e-07
556422	slc25a51b	1.91694	3.97793e-160	1.22103e-161
108181196	LOC108181196	1.91339	7.20869e-06	5.05602e-06
101883914	LOC101883914	1.90607	3.18521e-07	1.87626e-07
101882297	LOC101882297	1.90104	0.000269111	0.000245059
108182237	LOC108182237	1.90104	0.000269111	0.000245059
563025	si:ch73-269m14.4	1.89292	3.95087e-08	2.10117e-08
569960	nmur1b	1.88723	0.000689129	0.000680148
797437	crp6	1.88101	8.03186e-08	4.4061e-08
100538070	si:ch1073-110a20.2	1.87123	3.68524e-16	1.09514e-16
100536270	lsm10	1.86044	4.00069e-13	1.43044e-13
103911845	LOC103911845	1.86029	0.000178562	0.000157041
327615	crp2	1.85441	2.09072e-184	5.66526e-186
101886657	LOC101886657	1.85316	1.31527e-11	5.24102e-12
550574	fsip1	1.83661	1.61788e-20	3.94379e-21
767680	zgc:153760	1.82431	4.60952e-08	2.46752e-08
103910028	LOC103910028	1.82354	1.17021e-17	3.22225e-18
108183924	LOC108183924	1.80969	9.58045e-05	8.00354e-05
560795	si:dkey-88j15.3	1.80661	1.0079e-05	7.23013e-06
724016	npas4a	1.8004	0	0
555957	ephb3b	1.79882	7.50002e-14	2.54669e-14
795099	egr4	1.79415	4.75885e-256	9.63123e-258
393868	zgc:77614	1.78446	2.89006e-08	1.52238e-08
336038	junbb	1.76752	0	0
571219	stoml3a	1.76743	3.85293e-47	4.37542e-48
100170800	zgc:195170	1.76674	5.66802e-05	4.53752e-05
100334848	si:dkey-17e16.17	1.76467	1.06713e-49	1.15545e-50
100151078	LOC100151078	1.76423	8.94229e-05	7.42014e-05
553377	prg4b	1.75374	2.179e-201	5.48799e-203
101886796	LOC101886796	1.74904	0.000995108	0.0010147
110438244	LOC110438244	1.73844	3.64875e-06	2.46685e-06
393140	lsm14b	1.73111	0.000598292	0.000583095
100334521	LOC100334521	1.71883	9.70733e-18	2.66097e-18
101883005	tsg101-like	1.71322	4.04734e-16	1.20639e-16
100536909	si:dkey-31e10.5	1.7119	9.46068e-15	3.03375e-15
100331484	LOC100331484	1.71069	0	0
101882765	LOC101882765	1.70982	1.62022e-67	1.29342e-68
100535903	si:ch211-261n11.7	1.7021	1.20798e-125	4.84883e-127
108180288	LOC108180288	1.70206	3.75467e-07	2.23535e-07
493630	crygm1	1.69894	5.19826e-15	1.63704e-15
561803	gyg2	1.69416	1.62346e-05	1.19945e-05
101884089	LOC101884089	1.693	0.000785868	0.000784639
562960	LOC562960	1.69026	1.0737e-05	7.73714e-06
492346	fosb	1.68647	1.07471e-50	1.12619e-51
100144555	btr22	1.68476	6.7947e-36	9.90108e-37
103908669	LOC103908669	1.67839	1.64573e-31	2.68308e-32
100006347	si:rp71-45g20.4	1.66804	0.000452378	0.000430918
101885428	LOC101885428	1.66416	5.66362e-06	3.9214e-06
555840	pdk1	1.66345	0	0
378866	ddit4	1.66119	2.36316e-253	4.80926e-255
567909	LOC567909	1.65953	1.29023e-23	2.75922e-24
110439303	LOC110439303	1.6526	1.16702e-20	2.82113e-21
557935	zmp:0000001082	1.64632	2.22098e-87	1.36597e-88
553976	wnt8-2	1.64051	0.00031111	0.000286802
30122	wnt8a	1.64051	0.00031111	0.000286802
797669	ccl39.6	1.62886	5.56348e-06	3.84624e-06
797137	ier2a	1.62296	0	0
335409	socs3a	1.61601	0	0
402923	dmrt1	1.61082	2.0217e-08	1.04973e-08
100537487	si:dkey-243k1.3	1.6042	3.35461e-10	1.4876e-10
560786	ftr27	1.59926	9.42014e-12	3.7198e-12
108179762	LOC108179762	1.59193	6.63312e-27	1.26414e-27
431720	nr4a1	1.58328	2.06389e-105	9.88563e-107
100334656	si:dkey-31e10.6p	1.58302	8.7745e-14	2.99326e-14
664751	casp6l2	1.58082	0.000150299	0.000130224
563950	si:dkey-221h15.4	1.57911	1.23732e-05	8.9969e-06
100002266	LOC100002266	1.57857	3.34971e-59	3.0394e-60
100149572	arfgap1	1.57668	1.0593e-178	2.98951e-180
110439743	LOC110439743	1.57636	2.7311e-05	2.0875e-05
100270763	scpp9	1.57001	1.0795e-24	2.22602e-25
110437864	LOC110437864	1.5635	1.66671e-05	1.23403e-05
103909475	LOC103909475	1.56243	1.11969e-07	6.24184e-08
797618	si:ch211-261n11.8	1.56236	5.42343e-60	4.86004e-61
751765	pmaip1	1.56082	1.25409e-64	1.04485e-65
767742	f13a1a.1	1.55971	3.35384e-09	1.62678e-09
563265	si:dkey-34l15.1	1.55761	1.69308e-74	1.23927e-75
100038797	rhcga	1.55409	0	0
353223	tshba	1.54669	0.000141458	0.000121849
795570	LOC795570	1.54533	0.000290169	0.0002658
100004545	LOC100004545	1.54191	1.95821e-16	5.72893e-17
100137108	hspb9	1.53918	7.99322e-99	4.15213e-100
751757	zgc:153317	1.53472	3.16027e-08	1.66792e-08
100537264	LOC100537264	1.5322	1.64587e-21	3.82881e-22
100004384	si:ch211-67e16.2	1.53069	4.33275e-30	7.322e-31
100535104	LOC100535104	1.51645	1.29969e-08	6.66073e-09
101883465	LOC101883465	1.51369	0.00027815	0.000253884
108183483	LOC108183483	1.51259	0.00014393	0.000124302
326634	slc14a2	1.50575	4.3134e-64	3.62768e-65
100007754	LOC100007754	1.50406	2.39911e-14	7.88742e-15
799889	LOC799889	1.50111	3.9917e-05	3.12733e-05
100330004	ccdc171	1.50007	6.16374e-05	4.96486e-05
553308	LOC553308	1.49163	1.6397e-10	7.10165e-11
30498	egr1	1.48844	0	0
100332986	LOC100332986	1.48615	0.000686673	0.000677415
101883850	LOC101883850	1.47804	3.26545e-08	1.72563e-08
57930	foxh1	1.45981	6.78758e-13	2.45817e-13
100330797	LOC100330797	1.44983	6.94707e-90	4.07736e-91
100538180	tbx19	1.449	3.9326e-08	2.09101e-08
100000683	si:ch211-131e11.19	1.4321	7.92115e-35	1.18453e-35
101884770	LOC101884770	1.42929	5.73521e-05	4.59581e-05
571364	si:ch211-197g15.6	1.4243	9.53537e-05	7.95945e-05
101883339	si:ch73-329n5.6	1.42018	1.86061e-79	1.26567e-80
553386	LOC553386	1.41865	0.000122941	0.000104709
100334794	plpp4	1.41736	3.89837e-05	3.04939e-05
553586	paplnb	1.41638	1.23101e-05	8.94822e-06
103909841	LOC103909841	1.40818	1.8834e-41	2.38021e-42
550402	arf4b	1.4069	5.94274e-15	1.87959e-15
445032	zgc:92745	1.40326	1.60672e-240	3.48662e-242
101886382	si:dkey-159f12.2	1.39294	1.68264e-30	2.81514e-31
101886920	LOC101886920	1.38673	0.000621358	0.00060781
561511	trim35-25	1.38481	0.000154379	0.000134071
641576	zgc:122979	1.38325	7.21344e-77	5.10964e-78
798316	LOC798316	1.38003	4.01119e-05	3.14395e-05
795173	LOC795173	1.37707	1.37882e-07	7.77938e-08
565869	klf9	1.36931	2.14185e-204	5.274e-206
560020	acss2l	1.36612	2.88309e-54	2.83969e-55
407086	junba	1.36052	1.69706e-144	5.81975e-146
108181108	LOC108181108	1.35404	1.58383e-07	9.00123e-08
569005	c2cd4a	1.35378	3.78927e-76	2.71395e-77
110439466	LOC110439466	1.35366	6.8732e-11	2.90495e-11
799229	armc4	1.3517	7.16346e-16	2.16017e-16
101887042	LOC101887042	1.34034	2.0233e-25	4.06074e-26
140814	cebpb	1.33283	1.78874e-245	3.78106e-247
654782	prlhr2a	1.32975	0.000188729	0.000166895
573382	mns1	1.32145	7.99839e-23	1.76984e-23
110438335	LOC110438335	1.32041	0.000462099	0.000441166
100536677	si:dkey-224b4.5	1.31111	8.2408e-09	4.14824e-09
445056	zgc:92511	1.30867	3.24926e-107	1.5271e-108
415197	nudt15	1.30773	2.85703e-06	1.9046e-06
100270760	odam	1.30748	2.00071e-15	6.15471e-16
564107	cyp2k21	1.29285	1.25653e-14	4.06463e-15
406340	dusp1	1.28828	0	0
108182767	LOC108182767	1.28617	3.58637e-07	2.12749e-07
246224	ahr1a	1.28538	1.83119e-06	1.18903e-06
100322456	si:dkey-11f4.20	1.28207	7.53464e-05	6.17416e-05
405826	ift122	1.2801	2.12269e-63	1.79717e-64
101884494	LOC101884494	1.28008	2.0201e-24	4.21559e-25
110440114	LOC110440114	1.27991	4.82399e-09	2.37405e-09
100149234	LOC100149234	1.271	1.16484e-17	3.20616e-18
103910778	LOC103910778	1.27058	1.94355e-08	1.00894e-08
767711	zgc:153846	1.26843	5.96706e-92	3.40825e-93
792198	her4.3	1.2677	9.2421e-13	3.38035e-13
797711	LOC797711	1.26623	1.10573e-28	1.95686e-29
100006428	LOC100006428	1.26586	1.0146e-08	5.15517e-09
266981	ccnf	1.26326	3.61343e-29	6.28924e-30
108183498	LOC108183498	1.25807	2.93389e-08	1.54646e-08
794635	si:dkey-8k3.2	1.2476	8.50302e-58	7.92565e-59
557793	si:ch211-248e11.2	1.24537	9.64836e-13	3.53545e-13
493628	crygm2c	1.24272	4.18116e-27	7.91203e-28
553177	crygm2a	1.23261	2.01099e-05	1.50521e-05
108004540	znf408	1.23246	8.81801e-14	3.0091e-14
103910745	znf1034	1.22953	5.19873e-05	4.13904e-05
108183319	LOC108183319	1.22168	0.00010529	8.84802e-05
568616	smyd2b	1.21729	4.98492e-182	1.36759e-183
445125	pltp	1.21695	1.3276e-180	3.68699e-182
101882922	timp4.1	1.21573	1.78895e-35	2.62895e-36
108182924	LOC108182924	1.214	3.87263e-10	1.7282e-10
101882465	LOC101882465	1.20815	6.20162e-05	4.99746e-05
110437947	LOC110437947	1.20344	4.54535e-07	2.73112e-07
108183484	LOC108183484	1.19937	1.69766e-28	3.02925e-29
405885	pth1b	1.19789	2.19049e-11	8.87635e-12
564090	zgc:193593	1.18836	3.37814e-33	5.26059e-34
103910098	LOC103910098	1.18615	2.78454e-32	4.43953e-33
565685	fance	1.18497	4.38693e-23	9.61841e-24
108182745	LOC108182745	1.18438	9.06177e-44	1.10242e-44
613165	adgrf7	1.18376	9.49442e-13	3.47584e-13
110438453	LOC110438453	1.18247	0.000350015	0.000326878
103909784	LOC103909784	1.18137	5.0063e-07	3.02667e-07
100002040	myhb	1.17882	0	0
565767	zgc:162969	1.17857	0.000871797	0.000878766
100537263	LOC100537263	1.1774	2.0098e-18	5.35787e-19
100332946	slco1e1	1.17635	5.49399e-07	3.34437e-07
100329944	ndst1a	1.17472	1.16197e-54	1.13824e-55
554047	pcdh2g1	1.16372	9.01323e-27	1.72787e-27
798694	LOC798694	1.16179	2.28152e-11	9.25547e-12
100149437	lmx1al	1.16069	4.48742e-41	5.69636e-42
436584	gcgb	1.15488	8.64548e-16	2.61875e-16
798069	zgc:158445	1.15169	0.000456775	0.000435466
108179274	LOC108179274	1.15111	2.72372e-06	1.80961e-06
101884245	LOC101884245	1.14548	9.67143e-32	1.56915e-32
30125	gdf3	1.14389	4.84273e-11	2.02227e-11
569265	LOC569265	1.14305	9.49515e-32	1.53948e-32
108182119	LOC108182119	1.14288	8.07444e-29	1.42353e-29
100334173	tgm1	1.1405	1.42255e-20	3.45965e-21
570832	c7b	1.13538	4.22548e-64	3.54898e-65
100536464	LOC100536464	1.13199	1.56092e-05	1.15105e-05
324574	wu:fc33b09	1.13078	4.98972e-73	3.70277e-74
572278	cx52.7	1.1288	7.0375e-06	4.93121e-06
568515	sla2	1.128	6.65992e-05	5.40422e-05
563091	si:dkey-206m15.8	1.12774	5.82132e-06	4.03779e-06
101882290	LOC101882290	1.12589	0.000241226	0.000217686
393394	btr30	1.12305	8.14596e-40	1.07893e-40
110437975	LOC110437975	1.12273	4.57512e-07	2.75004e-07
103909945	LOC103909945	1.11582	3.4596e-71	2.62176e-72
559970	si:dkey-205h13.1	1.11396	0	0
110440101	LOC110440101	1.11279	0.000106537	8.96844e-05
664765	lipt2	1.10735	5.00518e-15	1.57405e-15
571263	acyp1	1.10713	6.03073e-18	1.63891e-18
393387	ggt1a	1.10327	2.70327e-14	8.9026e-15
561457	si:ch211-236p5.2	1.10037	1.47192e-51	1.51596e-52
100537398	otud1	1.09299	5.08083e-39	6.88952e-40
100000332	si:ch73-335l21.4	1.09125	7.8729e-30	1.34108e-30
100329813	LOC100329813	1.08871	1.11887e-119	4.73015e-121
564868	soat2	1.0814	1.86735e-37	2.62238e-38
406311	pik3r3a	1.07884	3.32923e-20	8.22771e-21
563826	rhcgl1	1.07845	0	0
100332163	si:ch211-195m9.3	1.07583	2.7058e-19	6.95166e-20
553954	crygm2b	1.07547	3.30768e-21	7.7914e-22
394113	txnl1	1.07331	0	0
567928	lamc2	1.07276	3.59168e-12	1.37385e-12
100149940	si:ch211-209l18.4	1.0679	4.03819e-11	1.6745e-11
101885327	cd180	1.0669	0.000703958	0.000695575
110438689	LOC110438689	1.06613	2.94152e-07	1.72643e-07
101882127	si:ch73-361h17.1	1.06528	7.01266e-80	4.73087e-81
108179354	LOC108179354	1.06447	5.13462e-17	1.45831e-17
492362	klhl12	1.0632	1.99198e-24	4.15243e-25
767665	galnt10	1.05738	0.000228763	0.000205616
393544	psmd3	1.05444	0	0
793907	igfbp1b	1.05362	0	0
450005	csrp3	1.05304	0.000221934	0.000198854
101882552	si:ch211-195b13.6	1.04933	0.000244625	0.000221083
619391	il10rb	1.04168	5.04588e-264	9.70153e-266
568509	syngr2b	1.04112	1.18193e-226	2.68441e-228
100534893	alpk3b	1.03783	4.42823e-26	8.71813e-27
568429	trove2	1.03633	1.14711e-37	1.60448e-38
100136871	ddx43	1.03338	3.23836e-14	1.07085e-14
100003801	ccsapb	1.03246	3.20996e-48	3.58029e-49
101884669	LOC101884669	1.03162	7.82406e-24	1.66001e-24
560618	lyve1a	1.03159	2.3384e-08	1.22022e-08
692315	thap1	1.02912	8.76699e-48	9.87701e-49
100333689	si:dkey-23n7.10	1.02694	6.34116e-15	2.01131e-15
100535857	LOC100535857	1.02429	0.000589857	0.000574421
266755	adra2db	1.02211	7.3137e-06	5.13626e-06
100034531	si:ch211-222k6.1	1.0214	1.71542e-13	5.95987e-14
100149390	lmod3	1.01948	1.17279e-105	5.57787e-107
562675	cngb3.1	1.01622	3.67545e-49	4.03749e-50
100330524	si:ch211-152c8.5	1.01405	0.000395792	0.000372878
100333391	LOC100333391	1.01305	3.03512e-16	8.95802e-17
407678	si:dkey-43p13.5	1.01122	1.0824e-07	6.02667e-08
103911503	si:ch211-196c10.15	1.00969	2.78473e-156	8.76694e-158
553704	zgc:112294	1.00941	6.48541e-05	5.24949e-05
100329742	znf653	1.00865	3.70064e-16	1.10055e-16
100150056	mcmdc2	1.00314	4.49328e-19	1.16653e-19
553550	tsen54	1.00156	9.60516e-63	8.21858e-64
797559	fmodb	-1.00025	4.94819e-45	5.85844e-46
553439	lrrc61	-1.00585	4.46612e-07	2.68145e-07
559353	si:dkey-30c15.10	-1.00585	8.46096e-05	6.99887e-05
101886319	nat6	-1.00585	0.000456725	0.000435367
445246	aurka	-1.00585	8.46096e-05	6.99887e-05
100151439	rttn	-1.00585	6.9651e-08	3.80289e-08
555202	col11a1b	-1.0066	1.80573e-223	4.14182e-225
100034499	b3gnt9	-1.0072	5.7893e-05	4.64308e-05
559800	LOC559800	-1.00841	3.06109e-25	6.18144e-26
751707	acsf2	-1.00997	7.75644e-67	6.23556e-68
562311	ftr64	-1.01086	2.85938e-05	2.18941e-05
393293	hsd11b1la	-1.01139	2.19633e-40	2.84731e-41
550602	epyc	-1.0114	4.67346e-148	1.56064e-149
100330176	chadlb	-1.01291	1.0741e-16	3.09892e-17
100034589	si:ch211-51a19.5	-1.0141	2.51372e-13	8.87187e-14
110439927	LOC110439927	-1.0142	1.73979e-05	1.29145e-05
103909096	si:ch211-235i11.4	-1.01449	4.83484e-48	5.41981e-49
100147894	jph1a	-1.0146	4.9169e-62	4.25686e-63
108179096	LOC108179096	-1.01472	5.91109e-07	3.61089e-07
563729	samd7	-1.0165	1.33409e-11	5.32053e-12
100034574	si:ch211-193k19.2	-1.01686	2.54511e-07	1.48061e-07
558951	tdg.2	-1.01699	3.68725e-11	1.524e-11
493635	hapln1a	-1.01777	1.8063e-79	1.22466e-80
100320445	ostm1	-1.01799	1.62864e-31	2.65338e-32
30430	dnmt1	-1.0185	3.96332e-75	2.87426e-76
553642	pudp	-1.01879	7.87173e-10	3.60312e-10
497398	ch1073-291c23.1	-1.01898	1.24389e-141	4.37757e-143
563348	gpnmb	-1.01921	4.12623e-141	1.46141e-142
335732	elovl4b	-1.01949	1.17272e-45	1.37131e-46
561574	si:ch211-260b17.6	-1.01975	0.000363834	0.000340561
100004431	si:dkey-61l1.4	-1.02088	3.84773e-13	1.37359e-13
30582	opn1sw1	-1.02193	0	0
100535622	LOC100535622	-1.02203	1.40315e-11	5.60541e-12
100318854	comp	-1.02224	5.69762e-79	3.92701e-80
101884586	LOC101884586	-1.02256	1.02105e-12	3.75177e-13
569893	nmbb	-1.02293	0.00012476	0.000106427
554270	col4a4	-1.02306	5.43886e-11	2.28038e-11
567375	ppp1r3db	-1.02428	2.54076e-12	9.62152e-13
100333229	kiaa0101	-1.02471	2.98237e-07	1.75175e-07
559488	papss1	-1.02483	4.8216e-12	1.85948e-12
795096	ifit16	-1.02582	3.97076e-09	1.93852e-09
100151112	mxra5a	-1.02753	8.73232e-21	2.10014e-21
110438254	LOC110438254	-1.02811	0.000620965	0.000607148
100329632	scarf2	-1.02814	7.08494e-24	1.50024e-24
368242	kmo	-1.02817	5.24807e-25	1.06685e-25
107988036	si:ch73-59f11.3	-1.02822	0.000675932	0.000665527
30678	pcna	-1.02831	4.33926e-116	1.90766e-117
100002223	olfml2a	-1.03121	2.01667e-12	7.5779e-13
386707	fen1	-1.03173	1.02626e-18	2.70588e-19
100003994	zgc:162198	-1.03216	3.61796e-14	1.20044e-14
562542	LOC562542	-1.03346	2.77202e-29	4.80293e-30
100150128	adamts18	-1.03352	2.42579e-16	7.12144e-17
100002812	phospho1	-1.03442	2.41668e-05	1.83142e-05
795191	ky	-1.03471	3.36259e-09	1.63141e-09
100003959	depdc1a	-1.0356	3.39376e-05	2.6272e-05
799937	dio1	-1.03604	6.25419e-39	8.51574e-40
570333	rcvrna	-1.03844	7.93646e-47	9.06626e-48
108181393	LOC108181393	-1.03902	7.89682e-05	6.49315e-05
393861	hhatla	-1.04147	0	0
558431	tcf19l	-1.04184	9.062e-05	7.53782e-05
327369	si:ch73-389k6.1	-1.04226	6.04402e-27	1.15067e-27
799502	LOC799502	-1.04233	7.23487e-05	5.91551e-05
100034518	kiaa1549lb	-1.04313	3.57283e-32	5.72447e-33
566303	si:dkey-85a20.4	-1.04371	1.63742e-48	1.81896e-49
560497	si:dkey-202e22.2	-1.04433	2.33685e-07	1.35472e-07
100034584	neto2b	-1.0446	3.90072e-41	4.94722e-42
572134	piwil2	-1.04467	7.73852e-06	5.46157e-06
100142639	timd4	-1.04467	2.90255e-10	1.28157e-10
557534	cpz	-1.04477	1.0174e-11	4.02664e-12
100001900	ponzr10	-1.04538	0.00025598	0.000232295
723999	cyp27a7	-1.04565	3.34757e-12	1.27671e-12
326287	epb41b	-1.04714	5.82587e-14	1.95923e-14
492779	nansb	-1.04719	2.2841e-08	1.1906e-08
556522	agmat	-1.04813	2.71582e-23	5.89951e-24
368390	plk4	-1.04971	5.34497e-08	2.88045e-08
100134973	il7r	-1.05025	0.000503173	0.000483742
792224	hhatlb	-1.05025	4.43224e-67	3.5532e-68
797291	zbtb5	-1.05073	8.35848e-13	3.04777e-13
564068	erap1a	-1.05113	3.12275e-27	5.88462e-28
100333759	swi5	-1.05215	3.54752e-05	2.75493e-05
110439023	LOC110439023	-1.05279	1.03068e-07	5.72478e-08
100004469	igsf11	-1.05316	0.000707447	0.000699262
100320658	loxl4	-1.05326	3.90841e-19	1.01337e-19
30202	spon2b	-1.05484	1.56877e-26	3.04091e-27
406839	mus81	-1.05648	6.96474e-05	5.67558e-05
553328	hells	-1.05802	7.23741e-23	1.59658e-23
415192	pnp4a	-1.05825	8.06797e-32	1.30537e-32
556815	nudt13	-1.05899	2.23585e-05	1.68557e-05
110439973	LOC110439973	-1.0614	2.09473e-19	5.34405e-20
110439334	LOC110439334	-1.06187	7.60478e-05	6.23591e-05
103910189	LOC103910189	-1.06225	3.19634e-16	9.44465e-17
100536730	LOC100536730	-1.06266	1.01445e-06	6.37714e-07
445475	fhl5	-1.06281	6.59346e-14	2.22923e-14
108180286	LOC108180286	-1.06301	5.23545e-168	1.56582e-169
110438564	LOC110438564	-1.06339	1.82365e-09	8.61804e-10
393483	tmem150ab	-1.06427	8.16477e-22	1.87735e-22
553952	ugt2a2	-1.06504	5.18432e-21	1.2346e-21
108179017	LOC108179017	-1.06531	6.15905e-05	4.95901e-05
791210	ugt5b4	-1.06542	3.30867e-51	3.44486e-52
561487	si:ch211-244o22.2	-1.06556	2.15083e-13	7.54758e-14
558392	si:dkey-14d8.20	-1.06659	0.000224793	0.000201744
110440070	LOC110440070	-1.06681	0.000156969	0.000136622
101886044	LOC101886044	-1.06879	0.000778782	0.000776601
100537110	si:dkey-42l23.7	-1.06913	2.15287e-05	1.61866e-05
100329607	LOC100329607	-1.06944	6.90964e-16	2.07975e-16
555805	vaspa	-1.06998	4.97163e-07	3.00347e-07
554268	col4a6	-1.07	0	0
100333685	cd302	-1.07098	2.06402e-90	1.19981e-91
798311	zgc:173729	-1.07188	1.52722e-06	9.82557e-07
101886904	csgalnact1b	-1.07252	9.61693e-08	5.32429e-08
100006782	si:dkey-105h12.2	-1.07287	1.45488e-99	7.39388e-101
100170785	col9a1a	-1.07322	7.35202e-191	1.92606e-192
559995	unc93a	-1.07733	4.99233e-09	2.46083e-09
556226	cdc42l2	-1.07836	7.94795e-10	3.64069e-10
568941	oc90	-1.07861	0.000620832	0.000606878
567941	e2f7	-1.08062	1.6462e-05	1.21773e-05
559076	klf11b	-1.08101	9.36533e-18	2.56407e-18
103908802	LOC103908802	-1.08233	3.6562e-07	2.17179e-07
449666	rtkn2a	-1.08267	5.14818e-07	3.11996e-07
560591	atad5a	-1.08306	3.49829e-18	9.40466e-19
140425	gc2	-1.08385	9.97528e-08	5.52717e-08
100302659	cenpa	-1.08676	6.96813e-10	3.18012e-10
394043	ephx1	-1.0879	3.28603e-53	3.29567e-54
393949	unga	-1.08831	1.94593e-07	1.11935e-07
558534	atrip	-1.08877	9.72278e-25	1.99399e-25
100006685	fancm	-1.08879	1.97758e-16	5.78782e-17
100003999	eevs	-1.08979	3.08261e-94	1.67753e-95
110440005	LOC110440005	-1.0901	1.36581e-06	8.71802e-07
321421	tgfbi	-1.09018	0	0
450002	tecrl2b	-1.09102	5.25587e-08	2.82889e-08
393971	pdk2b	-1.09124	0	0
103911449	LOC103911449	-1.09183	8.76017e-12	3.45328e-12
30560	fgf6a	-1.09332	6.78138e-39	9.24119e-40
101886002	LOC101886002	-1.09583	3.53048e-10	1.56956e-10
100144563	spc25	-1.09896	0.000386236	0.00036318
101883345	si:dkey-21p1.3	-1.09924	3.03591e-11	1.24182e-11
557652	si:dkeyp-27c8.2	-1.09963	1.7011e-07	9.69911e-08
101882764	col25a1	-1.10049	3.57659e-15	1.11473e-15
327124	lrwd1	-1.10133	4.46285e-10	2.00263e-10
101886494	LOC101886494	-1.10226	0.000687078	0.000677892
405809	lgals3bpb	-1.10441	3.84487e-26	7.56099e-27
30400	b2m	-1.10539	3.85696e-09	1.8808e-09
368823	fkbp11	-1.1062	3.59511e-45	4.24837e-46
403023	matn1	-1.10648	6.51122e-239	1.43491e-240
751754	ms4a17a.16	-1.10783	7.40938e-06	5.20762e-06
58128	fabp7a	-1.10819	1.64286e-216	3.84212e-218
562517	anln	-1.10914	2.71479e-13	9.60789e-14
100536795	aldh2.2	-1.10919	4.93979e-20	1.23024e-20
563198	gdpd2	-1.11032	8.14207e-51	8.49552e-52
335309	agr1	-1.11035	2.81383e-77	1.98052e-78
100538108	plaub	-1.11053	1.29504e-13	4.46148e-14
796473	tp53i3	-1.11146	8.92279e-09	4.50701e-09
100150316	pcsk9	-1.11438	0.000203515	0.00018107
100002821	zgc:172131	-1.11497	5.56291e-08	3.00603e-08
568223	ehf	-1.11548	5.5175e-05	4.41144e-05
568653	btk	-1.11548	9.0381e-07	5.64913e-07
571440	si:dkey-236e20.3	-1.11563	3.54722e-11	1.46213e-11
100037349	mlycd	-1.11622	3.68273e-28	6.67072e-29
360151	opn1mw2	-1.11751	3.12832e-44	3.76359e-45
492463	neil3	-1.11833	6.51407e-05	5.27734e-05
100462964	sell	-1.11862	2.06782e-17	5.76143e-18
554095	fabp1b.1	-1.11875	4.51957e-104	2.19527e-105
553578	tmx3	-1.11951	5.48417e-13	1.97134e-13
553503	fbln2	-1.11983	2.24818e-79	1.53183e-80
103909970	LOC103909970	-1.12012	5.03231e-08	2.7029e-08
100149931	LOC100149931	-1.12065	1.23e-05	8.93814e-06
100002736	si:dkey-54n8.2	-1.12104	1.03485e-38	1.41372e-39
494165	ppih	-1.12106	1.686e-13	5.85195e-14
795266	si:dkey-185e18.7	-1.12133	7.69431e-05	6.31365e-05
406695	cdc45	-1.12133	2.06774e-05	1.55094e-05
794315	and1	-1.12313	0	0
100137122	zgc:172065	-1.12332	6.19928e-09	3.07597e-09
100000140	si:dkey-225f5.5	-1.1245	9.08019e-05	7.55397e-05
541433	zgc:112966	-1.12471	1.33671e-05	9.76767e-06
192317	stil	-1.12515	0.000335111	0.000311641
554509	orc1	-1.12784	1.28771e-09	6.00717e-10
323266	cd99l2	-1.12788	1.58742e-237	3.53398e-239
555918	zdhhc8a	-1.12813	1.6731e-21	3.89592e-22
101882857	LOC101882857	-1.12929	7.24529e-06	5.08332e-06
100001051	LOC100001051	-1.12941	3.57686e-12	1.36778e-12
415248	rcn3	-1.13132	2.38772e-13	8.41912e-14
792699	rac1l	-1.13143	8.27096e-05	6.82775e-05
557836	fndc1	-1.13163	1.57726e-25	3.1549e-26
100537993	LOC100537993	-1.13307	2.51216e-23	5.45145e-24
337176	postnb	-1.13326	0	0
100331400	LOC100331400	-1.13338	0.000119717	0.000101843
556995	lig1	-1.13468	3.06511e-37	4.32856e-38
558350	eme1	-1.13514	0.000149494	0.000129426
557875	smarcad1a	-1.136	1.8121e-15	5.55937e-16
550561	ppp1r14aa	-1.13723	1.00489e-24	2.06426e-25
402820	tmsb	-1.13741	4.60579e-21	1.09141e-21
100034442	si:ch211-222k6.3	-1.1376	1.97553e-17	5.49307e-18
562007	irg1l	-1.13853	5.33882e-23	1.17114e-23
791762	ecrg4a	-1.13898	2.97153e-16	8.76031e-17
101885717	LOC101885717	-1.14002	2.83444e-05	2.16903e-05
563429	thbs4a	-1.1457	1.39595e-29	2.39671e-30
570949	wdr62	-1.14671	5.42099e-25	1.10262e-25
101885377	pcyt1-like	-1.14715	1.47967e-134	5.49019e-136
378983	postna	-1.14743	2.41259e-135	8.84318e-137
568604	si:ch211-213d14.2	-1.14787	3.00759e-07	1.7669e-07
100333746	LOC100333746	-1.14788	0.000779137	0.000777218
570145	clec19a	-1.1479	1.45375e-16	4.22367e-17
100149555	stard9	-1.15134	7.56721e-40	9.99727e-41
791205	crym	-1.15224	6.98438e-12	2.72656e-12
550360	mfsd10	-1.15269	1.10214e-05	7.95448e-06
566753	dbf4b	-1.15269	0.000289901	0.000265522
556372	si:ch211-196f5.2	-1.15331	2.69157e-32	4.28828e-33
556860	si:dkey-21e2.10	-1.15333	4.61139e-08	2.46904e-08
571967	ido1	-1.15502	7.57568e-31	1.25212e-31
415200	zgc:86839	-1.1556	0.000109184	9.21458e-05
557772	si:ch211-250g4.3	-1.15609	1.05143e-240	2.25798e-242
552915	dnah9l	-1.15626	7.13058e-24	1.51128e-24
334101	eci1	-1.15762	1.41439e-32	2.23914e-33
100170790	btr09	-1.16054	4.53826e-06	3.09987e-06
100000133	si:ch211-161h7.8	-1.16113	4.39428e-15	1.37452e-15
567771	col6a2	-1.16126	3.82142e-174	1.10425e-175
100334101	LOC100334101	-1.16213	6.26265e-14	2.11315e-14
101884884	si:dkey-124l13.1	-1.16222	0.000139673	0.000120154
563753	mmp11a	-1.16285	2.4911e-10	1.09459e-10
565759	ifih1	-1.16632	4.35174e-12	1.67339e-12
64263	gch2	-1.16649	8.46094e-49	9.35146e-50
373873	gabbr1a	-1.16656	2.21954e-13	7.79619e-14
553222	tdrd9	-1.16713	3.6703e-11	1.51617e-11
100334893	col18a1b	-1.16755	8.79314e-47	1.00548e-47
100384898	ugt2b3	-1.16788	1.84925e-31	3.01696e-32
393657	pp2-like	-1.16796	0.000203689	0.000181308
30659	dnmt3bb.2	-1.16901	1.97515e-07	1.1366e-07
100136843	zgc:174680	-1.16935	9.34336e-05	7.78761e-05
100334257	htra4	-1.17103	2.64929e-19	6.79755e-20
79186	sst2	-1.17263	3.15574e-12	1.20071e-12
768248	fas	-1.1732	3.65683e-07	2.17298e-07
110439526	LOC110439526	-1.17328	8.98938e-11	3.83069e-11
101882496	LOC101882496	-1.17409	6.70341e-74	4.94432e-75
100150934	fuk	-1.17449	1.60573e-41	2.02208e-42
325675	col1a1b	-1.17513	0	0
797518	LOC797518	-1.1756	4.51496e-10	2.02703e-10
567017	kera	-1.17619	1.4461e-27	2.68769e-28
100537087	adamtsl2	-1.17688	2.78467e-05	2.13032e-05
405870	ucmab	-1.17726	5.69352e-94	3.13038e-95
796740	si:ch211-114l13.4	-1.1783	2.35251e-11	9.55402e-12
406379	tdrd7a	-1.17918	1.84708e-06	1.20018e-06
561001	cd83	-1.18419	1.54932e-05	1.14205e-05
30740	rrm1	-1.18514	1.36512e-55	1.32155e-56
767728	btr16	-1.18539	3.5834e-05	2.7877e-05
415149	lum	-1.18683	1.81312e-82	1.17832e-83
795591	si:ch211-114n24.6	-1.18831	3.29556e-209	7.85547e-211
563448	zgc:193690	-1.18945	4.32938e-09	2.12431e-09
795531	LOC795531	-1.18998	5.93784e-15	1.87738e-15
321212	col9a2	-1.18998	0	0
767804	vwde	-1.19073	1.14105e-29	1.95266e-30
558540	mybl1	-1.19107	1.91724e-09	9.06896e-10
436632	sccpdha	-1.19221	1.19473e-62	1.02629e-63
550446	ss18l2	-1.19489	5.9042e-07	3.60535e-07
562946	col12a1b	-1.19495	0	0
564374	si:ch211-69g19.2	-1.19672	2.30893e-18	6.17347e-19
561688	si:dkey-32e6.6	-1.19767	1.42001e-13	4.90161e-14
554147	spc24	-1.1985	0.000152586	0.000132412
553585	echdc1	-1.1985	2.53461e-05	1.92819e-05
100334264	mctp1b	-1.19857	3.53806e-19	9.15751e-20
678540	gale	-1.19907	5.22515e-19	1.36123e-19
100003029	fgl1	-1.19973	1.38067e-09	6.4583e-10
555382	ttf2	-1.19986	8.34984e-09	4.20594e-09
561788	kif22	-1.20036	2.7062e-12	1.02632e-12
797287	zgc:171711	-1.2005	1.85281e-06	1.20411e-06
555610	mcm9	-1.20289	4.95337e-06	3.39566e-06
324366	gstm.1	-1.20326	5.78413e-60	5.19628e-61
563132	antxr1d	-1.20516	1.60416e-07	9.12655e-08
110438480	LOC110438480	-1.20552	2.12322e-13	7.4459e-14
101883236	LOC101883236	-1.21218	8.85417e-20	2.22103e-20
565032	hmcn2	-1.21266	1.88763e-78	1.31588e-79
101882660	adgre5b.2	-1.21268	0.000357795	0.000334667
110437857	LOC110437857	-1.21376	4.1771e-40	5.45274e-41
100332228	si:ch73-24k9.2	-1.21379	7.67174e-07	4.74874e-07
415239	pigk	-1.21467	1.89887e-08	9.84887e-09
445406	ect2	-1.2148	2.67331e-10	1.17646e-10
368889	lgalslb	-1.21531	4.1382e-05	3.25002e-05
795256	si:dkey-78a14.5	-1.2155	5.05763e-07	3.06111e-07
100331497	LOC100331497	-1.21567	4.04051e-23	8.84068e-24
100170811	si:dkey-6n6.1	-1.21592	1.37254e-89	8.11744e-91
64607	alas2	-1.21642	8.21874e-26	1.62824e-26
556677	mfap2	-1.2165	4.97436e-28	9.07743e-29
100537694	si:ch211-113e8.9	-1.21662	0.000198814	0.000176574
393639	ilvbl	-1.21864	9.37758e-101	4.692e-102
327494	zgc:66472	-1.21899	7.02117e-25	1.43204e-25
110438040	LOC110438040	-1.21946	0	0
100149732	rxfp3.3a2	-1.21998	0.000248095	0.000224416
110437976	LOC110437976	-1.22062	2.57993e-06	1.70972e-06
65228	aspn	-1.22236	6.55412e-47	7.47976e-48
494456	fgf23	-1.22266	9.47881e-06	6.76867e-06
100538040	lypc	-1.22525	6.8806e-26	1.35927e-26
795448	mxra5b	-1.22762	1.90249e-40	2.45782e-41
563949	si:dkey-1j5.4	-1.22763	6.15017e-40	8.08367e-41
259306	cyp2ad2	-1.2282	0	0
108183933	LOC108183933	-1.22824	2.52314e-05	1.9189e-05
406322	poc1a	-1.22824	0.000662184	0.000650651
100334014	LOC100334014	-1.22824	0.000129286	0.000110594
793447	hbbe1.2	-1.22892	3.68948e-68	2.92457e-69
336485	jac1	-1.23256	0.000328085	0.000304553
100005237	ifitm5	-1.23345	7.06401e-11	2.98877e-11
565483	zgc:195245	-1.23366	5.77901e-06	4.00649e-06
101886256	LOC101886256	-1.23385	1.8084e-06	1.17322e-06
569807	mia	-1.23429	5.71867e-26	1.12844e-26
791146	e2f3	-1.2358	8.40873e-18	2.29744e-18
767709	xaf1	-1.23851	4.29935e-11	1.78763e-11
30666	psmb8a	-1.23851	0.00077833	0.000776063
393280	nuf2	-1.23965	5.93245e-08	3.21759e-08
641569	zgc:123278	-1.24192	2.23684e-12	8.42787e-13
336471	col1a2	-1.24257	0	0
556493	ncapd3	-1.24289	8.35264e-17	2.39575e-17
100005291	ercc6l	-1.24401	5.93167e-11	2.49501e-11
569937	ckap2l	-1.24426	3.06424e-09	1.47942e-09
565454	si:ch211-153b23.3	-1.24514	2.63226e-13	9.30207e-14
794872	pcolceb	-1.24532	1.52926e-23	3.28069e-24
566988	ftr94	-1.25223	3.42605e-05	2.65489e-05
569128	ccdc80l1	-1.25295	9.70128e-13	3.55812e-13
570552	si:dkey-103j14.5	-1.25473	7.77795e-43	9.61104e-44
327060	wee1	-1.25739	1.48406e-22	3.32056e-23
570654	si:dkey-97a13.6	-1.25781	1.66722e-27	3.10428e-28
100415791	ugt5b1	-1.25928	4.75893e-21	1.12901e-21
100334077	si:ch211-165b10.3	-1.25961	2.50781e-06	1.65883e-06
101882987	zmp:0000000735	-1.25961	3.03005e-11	1.23874e-11
567383	recql4	-1.26111	2.48606e-05	1.88819e-05
100334384	gpx2	-1.26111	2.48606e-05	1.88819e-05
100333044	gckr	-1.26524	1.28495e-05	9.37209e-06
100535998	si:ch211-210b2.2	-1.26582	2.07719e-23	4.48887e-24
562648	LOC562648	-1.26791	1.26424e-47	1.42716e-48
567587	mthfd1a	-1.26813	1.03969e-21	2.40694e-22
794171	suz12a	-1.26991	3.96869e-50	4.22129e-51
103910030	acaa2-like	-1.27047	5.76773e-75	4.18933e-76
553401	hadhaa	-1.27152	4.2189e-132	1.61756e-133
791754	si:ch211-219a4.3	-1.27164	2.29259e-35	3.38167e-36
100034522	mthfd1l	-1.2718	2.81862e-08	1.4838e-08
503792	gpc2	-1.27223	3.46088e-36	5.01587e-37
266799	gatm	-1.27637	0	0
448858	txnipb	-1.27669	3.40886e-248	7.01403e-250
799298	si:ch211-240l19.8	-1.27755	3.81738e-28	6.92321e-29
562496	col2a1a	-1.27914	0	0
795469	ccl19b	-1.28017	1.52079e-26	2.94448e-27
797406	espl1	-1.28047	1.28049e-13	4.40993e-14
108179115	LOC108179115	-1.28163	3.19006e-13	1.13414e-13
100534770	fam198a	-1.2829	4.65376e-16	1.39028e-16
557258	ptk2ba	-1.28397	1.20988e-23	2.5833e-24
280649	plk1	-1.28415	4.38468e-20	1.08952e-20
553405	pole	-1.28545	1.84134e-23	3.96056e-24
101885783	LOC101885783	-1.28622	8.53714e-26	1.69324e-26
436730	egfl6	-1.28839	3.62465e-128	1.43455e-129
103910966	LOC103910966	-1.2887	5.98497e-06	4.15937e-06
101885244	LOC101885244	-1.28921	2.72895e-18	7.32105e-19
110439066	LOC110439066	-1.28965	0.000173945	0.000152665
795400	lss	-1.28965	0.000173945	0.000152665
791138	sgol1	-1.29216	6.56393e-07	4.02371e-07
567720	idua	-1.29223	2.03218e-12	7.63845e-13
793046	neu3.4	-1.2942	1.02738e-07	5.70528e-08
571786	fbn2b	-1.29449	7.58805e-171	2.22678e-172
568547	galnt8a.1	-1.29486	1.18221e-08	6.03474e-09
561067	mxf	-1.29725	6.59836e-07	4.0463e-07
567942	glt8d2	-1.29762	2.41944e-05	1.83378e-05
103911750	LOC103911750	-1.29804	7.99592e-14	2.72137e-14
100007523	si:dkey-79f11.10	-1.29892	3.37568e-11	1.38611e-11
798092	si:dkey-76i15.1	-1.29916	5.48563e-32	8.85087e-33
792160	irf1b	-1.30071	2.84803e-38	3.94194e-39
100151531	gfi1b	-1.30287	5.6133e-05	4.49182e-05
321283	tacc3	-1.30296	4.1276e-19	1.07113e-19
373110	birc5a	-1.30353	0.000105645	8.88386e-05
450032	zgc:101785	-1.30483	1.74682e-07	9.98529e-08
563353	si:ch211-106n13.3	-1.30506	1.04648e-20	2.52386e-21
555804	col10a1b	-1.30541	5.47979e-05	4.38006e-05
101884202	LOC101884202	-1.30717	0.00094509	0.000959977
100149795	btr26	-1.3091	5.38486e-11	2.25653e-11
101882368	znf512	-1.31029	6.14698e-13	2.22065e-13
110438578	LOC110438578	-1.31472	1.35055e-06	8.61753e-07
100034425	si:dkey-102c8.2	-1.31608	9.00735e-12	3.55376e-12
751731	tspan34	-1.31886	1.4431e-33	2.21805e-34
557256	vwa10.1	-1.31974	1.40453e-11	5.61408e-12
559610	ifi35	-1.32116	5.19188e-20	1.29419e-20
103911639	LOC103911639	-1.32136	2.70795e-13	9.57871e-14
556849	entpd5a	-1.32149	1.38619e-27	2.57167e-28
101885252	LOC101885252	-1.32229	9.94802e-65	8.26587e-66
100135062	csf2rb	-1.32312	2.93871e-06	1.96235e-06
322059	pola2	-1.32446	8.09145e-14	2.75571e-14
110437703	LOC110437703	-1.32668	1.52453e-38	2.09124e-39
337598	mcm4	-1.32734	4.79835e-96	2.57886e-97
101883539	LOC101883539	-1.32778	5.33698e-06	3.67243e-06
100151597	slc7a11	-1.32778	1.99212e-05	1.49019e-05
678630	stmn1a	-1.32941	1.18758e-52	1.20308e-53
572729	hbae1.3	-1.3296	1.51276e-185	4.04814e-187
324185	fanci	-1.33268	2.53894e-09	1.21639e-09
100294690	col28a2a	-1.33535	4.84503e-57	4.55418e-58
100006655	si:dkey-187j14.4	-1.33632	1.82781e-30	3.06213e-31
30645	cd74b	-1.3365	4.9267e-11	2.05844e-11
565319	ahrrb	-1.33843	2.32056e-05	1.75388e-05
322341	cyp27a1.4	-1.33858	6.37104e-09	3.16549e-09
110437872	LOC110437872	-1.34053	3.34884e-12	1.27757e-12
565402	col11a1a	-1.34083	0	0
555631	si:ch73-196l6.5	-1.34146	0.000167012	0.000146094
565097	duox	-1.34355	7.41393e-15	2.36408e-15
324947	sephs1	-1.34449	5.28624e-32	8.51727e-33
795365	si:ch211-240b21.5	-1.34575	0.000100428	8.41123e-05
563411	mms22l	-1.34764	1.87894e-16	5.48521e-17
368481	stat1b	-1.34934	1.66478e-32	2.63927e-33
553564	zgc:109982	-1.35266	2.58827e-08	1.35875e-08
100007431	zgc:172051	-1.35487	0	0
100320028	plat	-1.35491	9.47945e-23	2.10503e-23
108181096	LOC108181096	-1.3573	0.000224873	0.000201841
100149189	si:ch73-237c6.1	-1.35819	5.47383e-158	1.70482e-159
406715	cdk2	-1.35852	2.82158e-11	1.15034e-11
101883131	LOC101883131	-1.36057	5.28954e-08	2.84879e-08
445503	matn3a	-1.36492	1.39594e-144	4.77141e-146
571282	LOC571282	-1.36606	0.000346971	0.000323524
569894	prr13	-1.3663	4.11526e-134	1.53155e-135
555790	si:dkey-9i23.15	-1.36884	1.59574e-31	2.598e-32
436615	gbp1	-1.36952	6.11248e-12	2.37175e-12
436735	dusp23b	-1.37029	1.49253e-15	4.56791e-16
58216	atoh7	-1.37042	1.31378e-07	7.39322e-08
796066	mettl22	-1.3709	5.15473e-26	1.016e-26
559151	si:ch211-203k16.3	-1.374	4.08388e-08	2.1742e-08
100005054	lacc1	-1.37474	5.04419e-09	2.48889e-09
550489	ccs	-1.37492	4.73072e-10	2.12656e-10
100004186	LOC100004186	-1.37509	4.8865e-07	2.94874e-07
497403	cenpf	-1.37782	7.69834e-23	1.70172e-23
101885857	LOC101885857	-1.37931	7.04587e-05	5.74671e-05
317740	pola1	-1.38074	5.50795e-55	5.36929e-56
100334415	grb14	-1.38089	1.34718e-16	3.90648e-17
103908689	si:dkey-182i3.9	-1.38234	0.000102122	8.56457e-05
555606	bora	-1.38436	0.000843407	0.000847019
110439813	LOC110439813	-1.38442	1.54673e-10	6.68853e-11
101882452	LOC101882452	-1.38504	7.82949e-21	1.87948e-21
568826	si:ch211-266i6.3	-1.38728	1.7627e-07	1.00879e-07
192332	smc4	-1.39143	1.92622e-39	2.58377e-40
553411	dpysl4	-1.39316	1.75684e-50	1.85286e-51
541475	itga11a	-1.39324	7.63756e-57	7.21342e-58
553517	si:ch73-252i11.1	-1.39372	1.69847e-53	1.69391e-54
393297	zgc:56585	-1.39631	1.37425e-52	1.39373e-53
103909472	LOC103909472	-1.39727	6.39476e-45	7.59269e-46
566787	cdt1	-1.39806	1.39386e-09	6.52585e-10
796385	gig2p	-1.39817	0.00050397	0.000484653
100537716	LOC100537716	-1.39924	0.00030728	0.000282891
393758	pde6h	-1.39949	0	0
562197	si:ch211-225g23.1	-1.40013	3.93631e-07	2.34791e-07
569104	acoxl	-1.40178	5.18713e-17	1.47381e-17
570062	ncaph	-1.40221	1.41168e-12	5.24584e-13
564838	ppp1r14ba	-1.4031	1.72759e-81	1.13827e-82
100384891	ugt1a7	-1.40333	1.12485e-59	1.01179e-60
442931	gins3	-1.41024	0.000302456	0.000277838
103909480	LOC103909480	-1.41042	9.97029e-06	7.14541e-06
101885873	LOC101885873	-1.41054	3.60765e-16	1.07006e-16
30208	cmn	-1.41328	1.34146e-97	7.0588e-99
791729	rh50	-1.41394	4.95153e-32	7.97242e-33
566398	adpgk2	-1.41402	0.000625757	0.000612536
100333576	mcm8	-1.41466	2.81897e-06	1.87606e-06
100002665	lenep	-1.41679	3.02179e-16	8.91529e-17
100384893	ugt1b2	-1.41824	5.11562e-06	3.51321e-06
108182798	LOC108182798	-1.4185	5.25795e-27	9.99695e-28
565414	ftr63	-1.41868	6.96375e-13	2.52667e-13
100317029	prp	-1.41912	1.60673e-88	9.68312e-90
406608	arhgap11a	-1.42089	4.62425e-10	2.07766e-10
415165	ccne2	-1.42089	1.36423e-11	5.44377e-12
58039	dazl	-1.42089	0.000583584	0.000567383
563212	chaf1a	-1.42201	1.14754e-56	1.08769e-57
100535692	galnt8b.2	-1.42838	0.000239089	0.000215623
108004535	timp4.2	-1.43014	0.000337762	0.000314257
558565	si:ch1073-303d10.1	-1.43074	1.07945e-26	2.07662e-27
406487	rad51	-1.43146	3.19171e-10	1.41285e-10
568694	ftr93	-1.4315	7.23747e-05	5.91845e-05
100101464	fcer1g	-1.43212	0.000347865	0.000324518
541425	zgc:113425	-1.43212	0.000347865	0.000324518
368856	cenpn	-1.43212	0.000347865	0.000324518
571737	LOC571737	-1.43235	6.82254e-26	1.34703e-26
103910498	LOC103910498	-1.4329	3.28387e-07	1.93697e-07
101886743	LOC101886743	-1.43435	1.14461e-50	1.20073e-51
100537977	iqgap3	-1.4347	5.66777e-15	1.7888e-15
562052	kif14	-1.43584	1.13033e-07	6.3075e-08
405786	ren	-1.43719	3.62701e-07	2.15282e-07
110439162	LOC110439162	-1.43831	4.9949e-10	2.25149e-10
100144554	il2rgb	-1.43834	8.83765e-07	5.51489e-07
100149459	si:ch211-74m13.1	-1.43929	8.89376e-09	4.48961e-09
101884052	LOC101884052	-1.44007	5.86373e-08	3.17716e-08
100137115	zgc:173713	-1.44362	3.11615e-06	2.08855e-06
100000771	pvalb3	-1.45153	2.24331e-39	3.02172e-40
100000079	soul5	-1.45189	0	0
393135	ppt2-like	-1.45435	2.1086e-07	1.21648e-07
100149486	si:dkey-197j19.6	-1.45574	0.000398909	0.000376218
103911589	LOC103911589	-1.45616	1.90868e-12	7.16137e-13
100536766	LOC100536766	-1.45799	1.75189e-13	6.09248e-14
101885430	LOC101885430	-1.45888	0.000100778	8.44395e-05
503775	rnf213a	-1.45917	7.2391e-134	2.70228e-135
562678	ncaph2	-1.46105	1.08465e-12	3.99278e-13
564761	itih1	-1.46146	3.71654e-14	1.2344e-14
564151	clspn	-1.46223	6.93172e-33	1.08879e-33
101887156	LOC101887156	-1.46224	1.70942e-12	6.38493e-13
100006250	LOC100006250	-1.46269	3.45025e-05	2.67597e-05
101886332	hephl1b	-1.46328	3.64095e-49	3.9955e-50
100332562	col7a1	-1.4638	6.96212e-116	3.08422e-117
571330	kcnk3b	-1.46528	8.29282e-06	5.87702e-06
550421	znf367	-1.46528	1.86815e-23	4.02032e-24
567566	trpc7a	-1.46528	0.000239612	0.000216148
110439305	LOC110439305	-1.4682	6.11369e-28	1.11703e-28
103908715	LOC103908715	-1.47025	2.78127e-51	2.8887e-52
564266	itgb3a	-1.47326	9.65076e-63	8.26844e-64
445818	cthl	-1.47492	3.7317e-27	7.04892e-28
100003530	LOC100003530	-1.47558	0.000328445	0.000304925
572007	cdca7b	-1.47604	2.91e-33	4.50868e-34
799498	si:dkeyp-93d12.1	-1.47716	1.59332e-05	1.17574e-05
777611	zgc:153935	-1.47766	1.46355e-36	2.08823e-37
436999	wdhd1	-1.4791	2.23937e-17	6.26195e-18
445390	mybl2b	-1.47978	6.12535e-15	1.9401e-15
566708	flt3	-1.48229	9.50761e-06	6.79244e-06
101884524	LOC101884524	-1.48338	6.21107e-28	1.13692e-28
445109	elac1	-1.48378	9.45002e-62	8.22396e-63
559843	LOC559843	-1.48469	3.02382e-19	7.79593e-20
373080	tuba1b	-1.48596	1.31734e-178	3.74737e-180
492797	haus5	-1.48698	5.67009e-06	3.9278e-06
445226	casq1a	-1.48772	0	0
503595	tnfsf10l4	-1.48772	6.2885e-07	3.8471e-07
100034640	si:ch211-127b11.1	-1.4889	3.34419e-06	2.25305e-06
664684	cnpy2	-1.49128	4.17513e-08	2.22373e-08
560219	man2a1	-1.49128	1.2251e-19	3.09653e-20
100000781	fasn-like	-1.49241	6.66891e-19	1.7471e-19
793308	aebp1	-1.49282	3.56073e-66	2.89458e-67
556024	mov10b.1	-1.49592	1.45857e-57	1.36445e-58
100536291	zmp:0000000634	-1.49684	1.4669e-08	7.549e-09
100270757	scpp1	-1.4995	9.32538e-26	1.85168e-26
58113	cd74a	-1.49955	2.48275e-18	6.64941e-19
103909470	LOC103909470	-1.50193	1.11709e-40	1.4306e-41
100332714	stra13	-1.50228	7.17993e-07	4.42716e-07
100332501	LOC100332501	-1.50467	1.17159e-05	8.49788e-06
192323	mcm3	-1.50584	3.2882e-68	2.60278e-69
101883276	LOC101883276	-1.50609	1.4819e-14	4.82032e-15
101885485	LOC101885485	-1.50891	2.42222e-05	1.83616e-05
337158	col1a1a	-1.51078	0	0
555570	chtf8	-1.51109	1.52883e-07	8.67167e-08
445380	itga2b	-1.51365	9.13226e-08	5.04159e-08
556241	si:dkey-85k7.12	-1.51365	9.13226e-08	5.04159e-08
100006301	si:dkey-204l11.1	-1.51487	0.000525346	0.000506804
368450	ing5b	-1.51681	2.08029e-05	1.56128e-05
30627	kif23	-1.51681	1.91741e-21	4.47991e-22
562736	si:dkeyp-123a12.2	-1.51772	2.51252e-06	1.66222e-06
558224	ecm2	-1.51884	1.78384e-84	1.12719e-85
100334535	usp18	-1.52043	4.8865e-07	2.94859e-07
497122	xgb	-1.52043	0.000313002	0.00028882
641488	ugt1a1	-1.52381	1.50143e-122	6.16176e-124
555689	si:ch211-210b2.3	-1.52427	7.18358e-07	4.43022e-07
570014	LOC570014	-1.52618	6.45063e-05	5.21989e-05
101882678	si:ch73-223f5.1	-1.52668	4.40271e-06	3.00233e-06
334315	orc3	-1.52853	6.83499e-16	2.05574e-16
553389	haus1	-1.52941	0.000111786	9.44549e-05
101883932	LOC101883932	-1.53144	5.56936e-06	3.85184e-06
321718	ybey	-1.5322	4.78033e-08	2.5638e-08
108179091	LOC108179091	-1.5339	0	0
497376	kntc1	-1.53787	1.88989e-24	3.93536e-25
100537622	si:ch73-56d11.3	-1.53988	4.25518e-18	1.15016e-18
103909514	si:ch73-221f6.1	-1.54038	2.31932e-14	7.61728e-15
103908672	LOC103908672	-1.54189	2.5323e-09	1.21292e-09
553593	ccdc3b	-1.54422	8.05495e-31	1.33315e-31
100535618	otos	-1.54436	3.2591e-61	2.85825e-62
100149148	myha	-1.54549	1.15106e-72	8.59356e-74
556571	primpol	-1.54642	2.47991e-08	1.29768e-08
100301513	ftr34	-1.55114	5.41306e-12	2.0955e-12
103911450	LOC103911450	-1.55222	9.6619e-22	2.23136e-22
436865	ska1	-1.55334	0.0003547	0.000331572
566140	cthrc1b	-1.55545	2.60623e-36	3.75965e-37
192338	mcm2	-1.55695	3.54217e-94	1.93559e-95
100334344	si:ch211-195b11.3	-1.55703	0	0
110438488	LOC110438488	-1.55868	1.32592e-14	4.29506e-15
100034658	si:dkey-91f15.1	-1.55945	1.0994e-10	4.7183e-11
561930	cks2	-1.56044	7.56421e-05	6.19924e-05
566129	zgc:153345	-1.56225	4.51091e-05	3.55845e-05
492707	ncapg	-1.56266	2.8922e-31	4.74126e-32
559142	LOC559142	-1.56291	7.52921e-19	1.97756e-19
386701	tubb5	-1.56558	0	0
569736	plbd1	-1.56578	3.92231e-35	5.80371e-36
767708	hs3st3b1a	-1.56736	6.97063e-15	2.21854e-15
567619	si:dkey-25o16.4	-1.57064	3.76652e-17	1.06462e-17
101883107	LOC101883107	-1.57248	3.2907e-06	2.21442e-06
100535802	vwa3a	-1.57289	2.53646e-07	1.47529e-07
563946	zgc:136930	-1.57317	0	0
436716	opn1lw2	-1.57321	0	0
100330143	LOC100330143	-1.57699	1.02848e-19	2.59146e-20
30601	hbae3	-1.57814	0	0
393530	mybpha	-1.58097	3.78179e-56	3.61005e-57
415182	cyp2aa4	-1.58261	3.96218e-09	1.93389e-09
110440176	LOC110440176	-1.58392	5.52553e-10	2.5e-10
568436	si:busm1-71b9.3	-1.58862	3.97253e-28	7.20905e-29
100538167	si:dkey-26i13.6	-1.58981	8.4873e-07	5.28386e-07
110437965	LOC110437965	-1.59038	0.000637321	0.000624644
103908666	LOC103908666	-1.59081	1.07159e-05	7.71711e-06
324256	orc6	-1.59081	8.02643e-07	4.97979e-07
100307076	bub1	-1.59081	6.79841e-23	1.4982e-23
565113	c1qtnf6a	-1.59081	2.27025e-13	7.9896e-14
101882926	LOC101882926	-1.59081	8.52878e-05	7.05976e-05
445386	ndc80	-1.59081	2.10519e-15	6.48086e-16
569187	phf11	-1.59081	1.57875e-09	7.4181e-10
445199	cks1b	-1.59081	1.34821e-06	8.59957e-07
792608	knstrn	-1.59081	0.000142931	0.000123284
790957	cyp2aa9	-1.59186	0.000159601	0.000139164
107966129	tpx2	-1.59413	1.9764e-34	2.98441e-35
567225	zgc:158328	-1.59868	2.37035e-15	7.31848e-16
561679	col11a2	-1.59883	0	0
100538089	LOC100538089	-1.60146	9.74731e-12	3.85228e-12
100126807	zgc:171242	-1.60221	7.84793e-22	1.80361e-22
100534700	wdr25	-1.60269	2.54724e-29	4.41061e-30
553343	si:ch211-266g18.10	-1.60301	0	0
110438297	LOC110438297	-1.60518	1.46738e-09	6.8783e-10
101882892	LOC101882892	-1.60612	1.73974e-47	1.96784e-48
101883994	LOC101883994	-1.60624	1.41647e-08	7.28469e-09
447853	dlgap5	-1.60706	6.91588e-24	1.46344e-24
565624	ptchd3	-1.60946	1.80276e-06	1.16935e-06
101882744	LOC101882744	-1.61372	4.13613e-11	1.71651e-11
110437848	LOC110437848	-1.61442	1.77686e-18	4.7189e-19
793338	LOC793338	-1.61467	1.6352e-09	7.69992e-10
100534733	LOC100534733	-1.61714	8.31117e-14	2.83241e-14
798497	msantd1	-1.61729	7.03491e-10	3.21296e-10
793004	si:ch211-108d22.2	-1.6178	4.08618e-71	3.10119e-72
101883541	LOC101883541	-1.61972	5.69848e-07	3.47461e-07
553396	mcm10	-1.62056	3.4021e-05	2.63442e-05
573988	kif15	-1.62288	1.36711e-22	3.05735e-23
317763	ttk	-1.62295	5.20273e-19	1.35481e-19
100000884	LOC100000884	-1.62483	5.39866e-09	2.66719e-09
100330435	apobb.2	-1.62734	0.000160097	0.000139632
108183428	LOC108183428	-1.62747	4.95807e-08	2.66135e-08
100006366	col5a2b	-1.62748	9.29948e-64	7.84201e-65
406350	uhrf1	-1.62772	1.37713e-69	1.07614e-70
571647	mhc1zja	-1.62858	1.80968e-42	2.24229e-43
103909978	LOC103909978	-1.62899	5.84302e-12	2.26523e-12
561028	si:ch211-126g16.11	-1.63255	8.99782e-09	4.55157e-09
100535070	LOC100535070	-1.63256	9.58151e-24	2.03827e-24
393796	kif4	-1.63725	2.94831e-26	5.77801e-27
101885828	LOC101885828	-1.63979	2.4057e-97	1.26859e-98
100536767	znfx1	-1.64058	1.14245e-88	6.85937e-90
84703	slc4a1a	-1.6413	5.84755e-59	5.33215e-60
101882585	si:dkey-32n7.4	-1.64336	3.91764e-18	1.0554e-18
572562	gins4	-1.6438	3.27647e-12	1.24849e-12
558570	cenpi	-1.64631	8.80333e-10	4.0523e-10
58025	ccnb1	-1.64772	9.74675e-16	2.96658e-16
259303	caspb	-1.64818	1.76361e-105	8.4275e-107
568846	si:ch211-160f23.5	-1.65157	4.17358e-09	2.04317e-09
110437790	LOC110437790	-1.65312	1.2384e-23	2.64698e-24
100149980	lrfn4b	-1.65433	4.57334e-31	7.53318e-32
321452	smc2	-1.65438	1.69136e-38	2.32769e-39
100007502	kif20bb	-1.65793	1.83995e-15	5.65188e-16
103911776	LOC103911776	-1.6597	0.000114218	9.66382e-05
110438997	LOC110438997	-1.66018	1.81551e-06	1.17864e-06
562950	si:dkey-7c18.24	-1.66361	3.63183e-113	1.6579e-114
559790	si:ch211-106h4.4	-1.66993	2.60542e-36	3.75555e-37
368727	mis18bp1	-1.67143	7.79989e-09	3.91577e-09
567110	col9a3	-1.67232	0	0
100150882	LOC100150882	-1.67267	8.90408e-09	4.49614e-09
108189345	LOC108189345	-1.6736	1.92546e-05	1.43816e-05
406548	col9a1b	-1.67378	1.504e-207	3.65266e-209
565793	mmp11b	-1.67423	1.31019e-08	6.71893e-09
767754	cenpe	-1.67828	3.26162e-47	3.69659e-48
555778	slc2a1a	-1.68202	3.04259e-138	1.10156e-139
100148554	si:dkeyp-9d4.2	-1.68392	2.51059e-05	1.90879e-05
553808	ankrd45	-1.68392	2.51059e-05	1.90879e-05
101883670	LOC101883670	-1.68583	1.25243e-05	9.11663e-06
100002791	col28a2b	-1.68592	1.06621e-26	2.04877e-27
108192092	LOC108192092	-1.68917	1.44778e-24	3.00661e-25
108179621	LOC108179621	-1.69122	3.53291e-11	1.45584e-11
797699	ssuh2.2	-1.69536	2.48172e-07	1.44206e-07
541546	zgc:113232	-1.69727	7.18152e-81	4.78019e-82
101882795	LOC101882795	-1.69773	2.45272e-08	1.28208e-08
30453	kifc1	-1.70044	4.78004e-32	7.69092e-33
450061	gins1	-1.701	4.92788e-07	2.97482e-07
402825	cdc6	-1.70403	1.31931e-14	4.27214e-15
445395	esco2	-1.70629	1.83152e-15	5.62188e-16
110437898	LOC110437898	-1.71914	3.64049e-25	7.36784e-26
436607	kpna2	-1.72292	4.71327e-42	5.87707e-43
572172	muc5.2	-1.7232	9.02034e-32	1.46148e-32
100535085	si:ch211-256a21.4	-1.72467	4.55037e-08	2.4333e-08
100535918	tgm1l5	-1.73022	7.62346e-08	4.17309e-08
550434	mad2l1	-1.73022	7.62346e-08	4.17309e-08
554173	aspm	-1.73559	1.56541e-52	1.59288e-53
100002239	si:rp71-81e14.2	-1.73766	2.45391e-09	1.17262e-09
110440055	LOC110440055	-1.73944	1.01891e-07	5.65367e-08
192314	dtl	-1.74282	1.5143e-06	9.73729e-07
101887118	LOC101887118	-1.74381	6.30055e-21	1.50325e-21
407658	acta1b	-1.7445	0	0
100536295	tnxba	-1.74537	2.64367e-99	1.35246e-100
558511	si:dkey-188i13.6	-1.74693	1.83959e-11	7.41717e-12
325449	kif20a	-1.75267	1.32422e-22	2.95547e-23
555278	zmp:0000000912	-1.75465	4.25898e-09	2.08737e-09
108183529	LOC108183529	-1.7585	3.40988e-148	1.13485e-149
108190928	LOC108190928	-1.76074	0.000925664	0.000938267
101886453	LOC101886453	-1.76399	1.99705e-35	2.93925e-36
791704	zgc:153759	-1.76918	3.83755e-15	1.19779e-15
393524	zgc:65811	-1.76924	1.84014e-117	8.00699e-119
100379286	ugt1a2	-1.7718	2.57349e-17	7.21939e-18
103909339	LOC103909339	-1.77203	0.000141623	0.000122038
100000156	si:zfos-411a11.2	-1.77216	1.16272e-33	1.77926e-34
101886669	LOC101886669	-1.77555	1.04851e-20	2.52994e-21
564240	si:dkey-6i22.5	-1.77637	1.65256e-06	1.06728e-06
566836	si:ch211-63o20.7	-1.77844	5.07878e-05	4.0384e-05
140615	fads2	-1.77979	3.23652e-96	1.73218e-97
566923	haus3	-1.78029	3.87003e-07	2.30708e-07
108183426	LOC108183426	-1.78081	2.93885e-28	5.29025e-29
100000470	pbldp	-1.78148	1.26059e-40	1.61721e-41
100331498	si:ch73-263o4.4	-1.78182	6.03953e-06	4.20001e-06
100001372	lrrc3	-1.78324	2.12156e-06	1.38974e-06
100002544	LOC100002544	-1.78346	3.82624e-14	1.2717e-14
323197	racgap1	-1.78346	5.08325e-12	1.96439e-12
108192080	LOC108192080	-1.78607	1.7858e-08	9.25033e-09
393493	gstt2	-1.78691	7.35175e-28	1.3515e-28
567446	nusap1	-1.78841	7.88909e-35	1.17885e-35
561742	si:ch211-106h4.12	-1.78959	9.16535e-83	5.90488e-84
554100	ndufs8b	-1.79036	6.42811e-07	3.9354e-07
564715	si:ch211-265o23.1	-1.79326	3.74512e-05	2.92277e-05
100330348	LOC100330348	-1.79667	8.51098e-13	3.10624e-13
110439874	LOC110439874	-1.79691	0.000160499	0.000140019
558919	col10a1a	-1.80234	0	0
557795	col8a1a	-1.80719	7.33476e-34	1.11994e-34
110437791	LOC110437791	-1.8082	3.39477e-25	6.8629e-26
110438378	LOC110438378	-1.80835	8.48976e-40	1.12543e-40
566330	si:ch211-162k9.5	-1.80969	0.000348111	0.000324787
80973	cdk1	-1.81022	3.25647e-23	7.10325e-24
100037337	ncapg2	-1.81321	1.92463e-13	6.72133e-14
110437924	LOC110437924	-1.81369	1.53055e-09	7.18131e-10
553132	syce2	-1.81595	2.57671e-25	5.18882e-26
100331720	LOC100331720	-1.81683	5.40894e-15	1.70468e-15
791496	ftr33	-1.82006	6.39227e-06	4.45969e-06
406353	cdc20	-1.82177	8.27564e-17	2.3718e-17
100001329	si:rp71-36a1.5	-1.82552	3.0417e-06	2.03489e-06
564521	mki67	-1.82562	8.98984e-163	2.73923e-164
110438200	LOC110438200	-1.82801	1.27318e-05	9.28052e-06
447848	cyp8b3	-1.83021	3.62092e-08	1.9204e-08
100003928	si:dkey-150i13.2	-1.83145	5.51331e-05	4.40747e-05
568664	LOC568664	-1.83256	1.52001e-78	1.0579e-79
553371	krtt1c19e	-1.83614	0	0
566409	mcm6	-1.83632	2.77451e-115	1.23534e-116
100148804	muc5.1	-1.83845	0	0
101883495	si:dkey-219e21.4	-1.84342	2.6918e-19	6.91267e-20
103909937	LOC103909937	-1.84374	4.32668e-114	1.94104e-115
101882642	LOC101882642	-1.84457	2.52522e-27	4.73023e-28
554146	gins2	-1.84539	1.05574e-07	5.87108e-08
553303	cep135	-1.84799	5.40312e-56	5.18812e-57
569436	rnh1	-1.84983	6.94038e-12	2.70626e-12
100034439	si:dkey-21e2.4	-1.85063	1.71591e-35	2.51775e-36
565952	e2f8	-1.85168	8.59631e-14	2.93055e-14
100536619	adgre15	-1.8522	3.65014e-05	2.84454e-05
110438495	LOC110438495	-1.85309	1.15201e-05	8.34552e-06
100329541	cklf	-1.85385	9.08769e-05	7.56226e-05
572121	incenp	-1.85385	1.68336e-38	2.3129e-39
101887068	LOC101887068	-1.85522	2.78844e-08	1.46666e-08
794350	si:dkey-95h12.1	-1.85896	1.3972e-52	1.41858e-53
100007813	LOC100007813	-1.86002	2.82552e-14	9.31791e-15
360142	mxa	-1.86346	5.60039e-10	2.53638e-10
492768	cdc7	-1.86383	7.45277e-07	4.60628e-07
327226	casc5	-1.86645	6.32164e-21	1.50899e-21
101885444	LOC101885444	-1.8685	6.16856e-30	1.04937e-30
100000903	prf1.1	-1.86917	5.26324e-08	2.83344e-08
100536707	frrs1a	-1.87092	3.18273e-06	2.13568e-06
570479	ska3	-1.87259	2.89988e-07	1.69939e-07
368848	g2e3	-1.87687	1.36457e-14	4.42331e-15
393554	trip13	-1.88032	0.000150369	0.000130302
108183284	LOC108183284	-1.88878	2.46317e-05	1.86886e-05
799247	capn12	-1.89293	5.48241e-94	3.00814e-95
101886806	mad2l1bp	-1.89305	0.000630374	0.00061741
768181	zgc:153920	-1.89338	5.06198e-06	3.47467e-06
555422	LOC555422	-1.89665	2.51978e-08	1.32053e-08
393162	chek1	-1.89894	6.43612e-09	3.19856e-09
100170809	si:dkeyp-73d8.6	-1.90326	1.98563e-26	3.85789e-27
795914	si:ch211-278p9.4	-1.90632	7.90465e-07	4.90246e-07
195818	kif11	-1.91043	4.27793e-47	4.87249e-48
100537640	LOC100537640	-1.9107	7.71013e-11	3.27255e-11
791894	aurkb	-1.91274	2.07243e-20	5.07744e-21
101882859	LOC101882859	-1.9134	0.000133012	0.000114035
567940	crhr1	-1.91549	4.10507e-27	7.76344e-28
30503	opn1mw1	-1.9175	0	0
100534940	si:dkey-11n14.1	-1.91836	6.55821e-25	1.33614e-25
474325	dck	-1.91839	1.18989e-07	6.65888e-08
100136875	kif2c	-1.92146	1.14127e-17	3.14e-18
101883382	LOC101883382	-1.92626	0.000540076	0.000521985
492655	tonsl	-1.92642	8.10933e-12	3.18942e-12
449557	saa	-1.92785	1.75895e-08	9.10928e-09
100007069	LOC100007069	-1.93541	0.000800627	0.000800455
100002916	dsn1	-1.93874	6.90421e-14	2.33895e-14
100006993	si:dkey-52d15.2	-1.93981	1.43112e-28	2.5456e-29
100329848	LOC100329848	-1.94156	8.22885e-33	1.29531e-33
335618	wu:fj29h11	-1.94204	0	0
558923	palb2	-1.94445	6.25853e-29	1.10127e-29
415214	psmc3ip	-1.94445	5.56348e-06	3.84706e-06
100192215	zgc:194469	-1.95131	1.02458e-19	2.58048e-20
558704	LOC558704	-1.95208	3.26341e-17	9.19517e-18
100538338	LOC100538338	-1.95338	8.29905e-07	5.1592e-07
541538	zgc:110540	-1.95581	1.83633e-18	4.88509e-19
103909828	LOC103909828	-1.95667	5.19253e-14	1.73865e-14
101885044	LOC101885044/enpp7-like	-1.95715	0.000103663	8.70259e-05
101884513	LOC101884513	-1.95798	0.000267707	0.000243677
101885876	LOC101885876	-1.96005	0.000157981	0.000137662
571817	pglyrp6	-1.96005	7.21491e-14	2.44664e-14
108179053	fancb	-1.96005	0.000157981	0.000137662
777609	ggact.1	-1.96216	1.87663e-28	3.35493e-29
100331115	LOC100331115	-1.96288	0.000352794	0.000329632
110437810	LOC110437810	-1.96298	4.14013e-31	6.81494e-32
108179145	LOC108179145	-1.96309	0.000185205	0.000163384
565269	her8.2	-1.96403	4.12029e-15	1.28743e-15
100004770	setd8b	-1.96521	1.83995e-08	9.5412e-09
792926	si:dkey-126g1.7	-1.96768	5.98142e-05	4.80926e-05
110440103	LOC110440103	-1.97243	7.94645e-12	3.11911e-12
100007521	socs1b	-1.97269	9.14118e-06	6.51215e-06
103910576	LOC103910576	-1.97279	1.95794e-06	1.2764e-06
103911233	LOC103911233	-1.97587	1.45807e-40	1.87876e-41
100534759	si:dkey-22n8.3	-1.97804	1.11426e-43	1.35808e-44
100334274	si:ch73-23l24.1	-1.97938	1.91803e-23	4.12981e-24
323733	top2a	-1.9816	1.91548e-104	9.28242e-106
286747	mcm5	-1.98196	3.29392e-112	1.51106e-113
101883788	LOC101883788	-1.98216	4.34942e-10	1.95076e-10
336439	zwilch	-1.98567	1.16071e-08	5.91844e-09
567675	si:ch211-114l13.13	-1.98614	9.02743e-11	3.84791e-11
100333853	LOC100333853	-1.98827	4.40589e-05	3.47015e-05
101884123	si:ch73-236c18.2	-1.99368	8.34009e-05	6.89044e-05
103910494	znf1042	-1.99897	4.48953e-05	3.54007e-05
100333762	zmp:0000000760	-2.00755	4.29795e-90	2.51288e-91
796869	pimr60	-2.02014	5.0186e-07	3.03579e-07
100536422	LOC100536422	-2.02184	1.00927e-06	6.34235e-07
108181097	LOC108181097	-2.0262	2.42451e-19	6.2099e-20
100148431	dnaaf3	-2.03114	1.11973e-06	7.07424e-07
100147899	LOC100147899	-2.03175	7.47546e-07	4.62283e-07
557716	nags	-2.03333	5.41568e-07	3.29182e-07
100003043	lamp3	-2.03333	1.39221e-12	5.16565e-13
30146	lft2	-2.04538	2.43671e-05	1.84815e-05
110439062	LOC110439062	-2.04591	2.25382e-39	3.03841e-40
108180016	LOC108180016	-2.04594	9.57103e-05	7.99459e-05
101882184	lama3	-2.04604	1.52914e-77	1.07457e-78
110438084	LOC110438084	-2.04612	1.23091e-24	2.54792e-25
567006	bub1bb	-2.04688	8.74196e-13	3.19153e-13
100331428	c3a.4	-2.04692	3.14064e-13	1.11551e-13
393349	mis12	-2.04767	7.50086e-09	3.75468e-09
100141481	ccl39.3	-2.05025	6.32669e-05	5.10892e-05
796633	ccl33.3	-2.05316	5.10356e-08	2.74174e-08
796481	selp	-2.05648	0.000162661	0.000142033
103912062	LOC103912062	-2.05722	1.30157e-07	7.31866e-08
103910884	LOC103910884	-2.05907	0.000258594	0.000234959
101884251	LOC101884251	-2.06047	8.84315e-08	4.87005e-08
108191691	LOC108191691	-2.06184	1.80128e-28	3.2182e-29
101882414	LOC101882414	-2.06267	2.30197e-12	8.69134e-13
110439014	LOC110439014	-2.06305	0.000128729	0.000110074
793244	LOC793244	-2.06336	0.000781198	0.000779691
561760	lyrm5b	-2.06863	3.7426e-11	1.54983e-11
100150033	LOC100150033	-2.06926	1.18668e-08	6.06022e-09
560364	adamts7	-2.06956	7.64907e-15	2.4425e-15
550335	zgc:110224	-2.07297	6.42558e-11	2.70854e-11
108179093	LOC108179093	-2.07532	0.000178478	0.000156947
436853	pmepa1	-2.07887	5.53591e-29	9.71004e-30
100002541	zgc:172053	-2.08127	7.62216e-06	5.37002e-06
100007462	si:zfos-2330d3.1	-2.08458	2.08101e-07	1.20009e-07
101882530	LOC101882530	-2.09356	7.06807e-08	3.86149e-08
100007836	si:dkey-253d23.3	-2.09423	1.37537e-150	4.51555e-152
794692	si:ch211-251f6.6	-2.10124	7.18071e-16	2.16699e-16
360218	pbk	-2.10539	2.50426e-11	1.01816e-11
561680	ftr56	-2.10709	1.01577e-13	3.48112e-14
436947	dnase1	-2.11324	9.80988e-28	1.81e-28
100007467	LOC100007467	-2.11376	1.84392e-10	8.02549e-11
192295	ccna2	-2.11515	2.55321e-27	4.78553e-28
100142646	zgc:174862	-2.11604	1.09227e-31	1.77339e-32
100537823	si:ch1073-110a20.3	-2.12095	1.28478e-05	9.36941e-06
794380	zgc:194655	-2.12133	0.00026211	0.0002383
406285	chaf1b	-2.12133	1.28683e-24	2.66513e-25
794891	ccl19a.1	-2.12369	3.36451e-24	7.0514e-25
557879	si:dkeyp-26a9.2	-2.14418	1.78765e-10	7.76854e-11
110438206	LOC110438206	-2.14475	0.000946529	0.000961864
569308	rbp7b	-2.14721	7.01e-10	3.2008e-10
568898	serpinb1l2	-2.15222	8.35933e-10	3.83853e-10
798269	si:dkey-23c22.5	-2.15465	6.00235e-06	4.17213e-06
100302471	si:dkey-188i13.7	-2.16684	2.23144e-38	3.0835e-39
30413	opn1lw1	-2.16707	1.03505e-22	2.29962e-23
101885398	LOC101885398	-2.1733	2.03167e-05	1.52175e-05
678616	mcph1	-2.17578	0.000162669	0.000142058
768152	ube2t	-2.17578	1.31947e-07	7.42968e-08
103909277	aunip	-2.17578	1.51925e-05	1.11733e-05
569718	si:dkey-65b12.6	-2.17746	3.32319e-200	8.44445e-202
555710	zgc:153293	-2.1848	2.45587e-31	4.01493e-32
795020	jac10	-2.18559	2.19509e-18	5.8617e-19
101885420	e2f1	-2.19294	6.86725e-36	1.00145e-36
553579	fabp11b	-2.19348	3.63024e-06	2.45352e-06
406778	exo1	-2.19348	3.63024e-06	2.45352e-06
560651	ces3	-2.19767	0	0
103909967	LOC103909967	-2.19803	4.23524e-20	1.05144e-20
100004951	LOC100004951	-2.2024	5.66611e-41	7.21172e-42
100005685	LOC100005685	-2.2025	2.60454e-21	6.11169e-22
108184064	LOC108184064	-2.20269	1.4337e-20	3.48838e-21
565892	cx34.5	-2.20749	0.00041771	0.000395453
110438398	LOC110438398	-2.21146	3.00817e-05	2.3101e-05
566445	si:dkey-183i3.5	-2.21348	0	0
101887157	LOC101887157	-2.21348	2.82096e-06	1.87802e-06
323406	krcp	-2.22017	1.53925e-36	2.20142e-37
101883546	LOC101883546	-2.22342	1.21753e-28	2.15747e-29
30597	hbae1	-2.22498	1.19112e-49	1.29238e-50
101886116	LOC101886116	-2.22689	5.8262e-33	9.13833e-34
101882903	arhgef15	-2.22824	0.000100616	8.42812e-05
101886143	LOC101886143	-2.23503	1.43901e-28	2.56125e-29
564982	mcm6l	-2.24289	2.40517e-05	1.82161e-05
571124	LOC571124	-2.24844	7.00799e-05	5.71345e-05
100034626	si:dkey-19f23.1	-2.25476	2.85888e-133	1.07683e-134
327590	tk1	-2.25739	1.6176e-25	3.23742e-26
110439293	LOC110439293	-2.26091	0.000277499	0.000253258
561810	dnph1	-2.26572	2.13021e-12	8.01651e-13
558681	si:dkey-42i9.7	-2.26889	0.000256355	0.000232682
101886910	LOC101886910	-2.27434	7.87085e-08	4.31335e-08
798209	si:ch211-76l23.4	-2.27489	2.91884e-60	2.59594e-61
567711	si:dkey-21e2.15	-2.27879	1.68799e-92	9.52756e-94
100034405	capn3b	-2.2789	3.68772e-13	1.31481e-13
550236	cdca7a	-2.27977	1.46886e-66	1.1858e-67
796000	LOC796000	-2.28114	1.88925e-25	3.78533e-26
793369	vmo1a	-2.28381	2.90186e-26	5.6837e-27
100000061	si:ch211-133n4.9	-2.28948	2.29353e-22	5.16526e-23
767782	zgc:154164	-2.29005	3.65517e-06	2.47201e-06
407619	psip1b	-2.2955	0	0
101884591	LOC101884591	-2.30271	1.71238e-13	5.94737e-14
569723	ftr11	-2.30833	8.96125e-07	5.59605e-07
677742	lgals3bpa	-2.31962	1.731e-11	6.96766e-12
563681	si:ch211-212k18.15	-2.32778	5.09574e-07	3.08475e-07
567822	si:ch211-14a17.10	-2.34418	8.166e-22	1.87855e-22
110438300	LOC110438300	-2.34444	3.46829e-37	4.91352e-38
571377	si:ch211-197g15.7	-2.35599	5.05074e-14	1.69003e-14
101883594	LOC101883594	-2.36245	1.79158e-05	1.33211e-05
569025	LOC569025	-2.36888	2.40657e-120	1.0147e-121
101885155	LOC101885155	-2.36934	5.52899e-06	3.81886e-06
792958	LOC792958	-2.3715	5.96969e-10	2.71035e-10
101887079	LOC101887079	-2.37198	0.000225277	0.000202255
110439342	LOC110439342	-2.37298	3.2912e-06	2.21512e-06
110438438	LOC110438438	-2.37357	1.71917e-07	9.81368e-08
100334908	LOC100334908	-2.37745	0	0
100147988	chmp6a	-2.38436	9.5196e-05	7.94307e-05
326729	pif1	-2.38436	9.5196e-05	7.94307e-05
81540	tyms	-2.38436	7.93279e-25	1.62065e-25
110438164	LOC110438164	-2.38686	6.1875e-08	3.36232e-08
100333286	LOC100333286	-2.38795	6.16929e-14	2.07957e-14
100005092	si:ch73-27e22.2	-2.38951	1.87482e-11	7.56345e-12
567550	si:ch211-37e10.1	-2.39817	0.000395855	0.000373052
550386	dapp1	-2.40795	3.26489e-06	2.19485e-06
791613	ugt2a4	-2.42893	1.25303e-25	2.49791e-26
100334029	si:ch73-236c18.5	-2.44034	5.71737e-58	5.30344e-59
797431	zgc:86764	-2.4488	6.30947e-13	2.28148e-13
100537262	LOC100537262	-2.4634	1.54257e-07	8.75706e-08
572032	si:dkeyp-117h8.4	-2.46528	2.83925e-07	1.66098e-07
100006927	si:dkey-11p23.7	-2.46528	0.000238375	0.0002149
110440014	LOC110440014	-2.46528	0.000238375	0.0002149
100333697	LOC100333697	-2.47052	7.73646e-06	5.45925e-06
436698	haus4	-2.47716	1.37613e-09	6.43512e-10
556598	si:dkey-21e2.16	-2.47772	2.55655e-90	1.48899e-91
101885703	LOC101885703	-2.48399	0.000216647	0.0001938
100537502	LOC100537502	-2.48555	1.69921e-11	6.83779e-12
567359	cenph	-2.49128	3.44059e-05	2.66732e-05
568857	si:ch211-194m7.8	-2.50549	0.000133417	0.000114397
100332833	si:ch73-190f9.4	-2.50576	0.00019565	0.000173501
555848	cpdb	-2.50835	0.000998283	0.00101827
567991	si:rp71-1f1.4	-2.51303	0.000320002	0.000296133
100126130	zgc:173443	-2.51819	0.000145796	0.000126028
100884154	dicp1.17	-2.52143	1.3237e-05	9.66966e-06
110437994	LOC110437994	-2.52462	1.12357e-54	1.09907e-55
100002232	si:ch211-132b12.3	-2.52586	0.00024773	0.000224029
100535525	LOC100535525	-2.52941	0.000142931	0.000123271
100535203	si:ch211-202h22.7	-2.53246	5.66417e-06	3.92305e-06
103910448	LOC103910448	-2.5331	0.000221938	0.000198883
794675	si:ch73-306e8.2	-2.53835	1.40402e-12	5.21265e-13
100536547	LOC100536547	-2.54963	0.000744438	0.000739088
101883848	adgre9	-2.56907	7.14497e-10	3.26484e-10
405815	irf10	-2.5722	3.47812e-12	1.32885e-12
110437753	LOC110437753	-2.57459	0.000512485	0.000493533
567336	iqch	-2.57571	4.04845e-28	7.35138e-29
100535123	si:ch73-281i18.7	-2.58048	2.97165e-28	5.35598e-29
100332610	si:ch1073-100f3.2	-2.58116	1.97226e-06	1.28618e-06
564674	LOC564674	-2.59081	8.51307e-05	7.04388e-05
100330288	duox2	-2.59081	0.000592079	0.00057684
403118	zgc:123068	-2.59899	4.08178e-77	2.88215e-78
110438308	LOC110438308	-2.60499	4.73541e-06	3.23985e-06
321502	krt96	-2.60659	1.77062e-208	4.26036e-210
110438360	LOC110438360	-2.61516	4.26647e-32	6.85502e-33
559284	aqp1a.2	-2.62104	0.00042017	0.000398112
796198	si:dkey-26m3.1	-2.6219	3.8339e-13	1.36822e-13
101883226	klhdc1	-2.63388	3.55552e-11	1.46596e-11
110439036	LOC110439036	-2.64817	0.00040264	0.000379963
101886093	si:ch211-264e16.1	-2.64926	0.000959278	0.000975574
100150193	si:dkey-27j5.8	-2.65914	7.32158e-05	5.99299e-05
101882959	LOC101882959	-2.66024	1.85612e-41	2.34156e-42
497366	im:7138239	-2.66882	0.000348673	0.000325429
101885468	LOC101885468	-2.67423	0.000156549	0.000136181
393203	prc1b	-2.67423	1.77502e-27	3.30899e-28
101884789	LOC101884789	-2.67423	0.000156549	0.000136181
110439553	LOC110439553	-2.682	2.01651e-10	8.80842e-11
101884955	LOC101884955	-2.70477	0.000322704	0.000299014
108179509	LOC108179509	-2.70629	2.9671e-05	2.27655e-05
103910140	LOC103910140	-2.71985	3.23223e-12	1.23054e-12
562461	helz2	-2.72011	1.39298e-133	5.23117e-135
554678	si:rp71-1i20.2	-2.73533	2.67299e-15	8.27693e-16
795597	si:dkey-222h21.8	-2.74648	5.80215e-05	4.65469e-05
110440163	LOC110440163	-2.74948	9.04542e-17	2.60259e-17
110439423	LOC110439423	-2.74999	1.63853e-36	2.34709e-37
100317638	si:dkey-29d5.1	-2.7532	8.5154e-07	5.30327e-07
503537	slc29a2	-2.75431	8.58186e-27	1.64325e-27
100002476	si:ch211-125e6.5	-2.77346	6.82119e-07	4.18908e-07
100001363	LOC100001363	-2.77996	0.000151958	0.000131833
110439121	LOC110439121	-2.78754	8.26496e-05	6.82187e-05
100006826	aste1	-2.79344	6.90684e-68	5.50596e-69
556666	si:dkey-21e2.13	-2.81227	4.72315e-49	5.19371e-50
569865	si:dkey-57a22.11	-2.81321	8.5154e-07	5.30295e-07
555950	mov10b.2	-2.81965	8.39357e-20	2.10455e-20
792467	si:ch211-270n8.1	-2.83874	2.90071e-10	1.28012e-10
101886968	cst14b.2	-2.85126	4.2197e-10	1.89068e-10
564958	si:ch211-194p6.12	-2.85883	5.39265e-144	1.85537e-145
100148489	si:ch211-15j1.5	-2.86858	8.6854e-07	5.41305e-07
108181226	LOC108181226	-2.87445	0.000545451	0.000527548
100006263	si:dkey-23a13.11	-2.8782	0.000641995	0.000629803
406731	ugt1ab	-2.87906	2.80703e-65	2.30397e-66
100536567	si:dkey-22i16.9	-2.89537	4.11638e-63	3.499e-64
100149810	mhc1lda	-2.89961	0.000760888	0.000757388
100536790	LOC100536790	-2.91466	1.00823e-26	1.93622e-27
337333	chia.4	-2.91667	6.39463e-10	2.90975e-10
559917	msh4	-2.92023	1.39243e-25	2.7805e-26
337770	si:ch73-187m15.4	-2.92116	3.50257e-138	1.27203e-139
100330864	LOC100330864	-2.92451	3.46944e-122	1.43554e-123
101882837	LOC101882837	-2.93484	3.22565e-06	2.16703e-06
799208	zgc:194627	-2.94445	4.06687e-05	3.19125e-05
100536928	LOC100536928	-2.95045	4.86224e-05	3.852e-05
108180247	si:dkey-246e3.4	-2.95766	2.56146e-05	1.95006e-05
571855	si:dkey-9i23.4	-2.96005	0.000631407	0.000618564
100034588	si:dkey-78l4.6	-2.96735	3.42491e-05	2.65324e-05
103910875	LOC103910875	-2.96967	1.1663e-09	5.41194e-10
100148871	dhx58	-2.97548	5.97685e-94	3.29288e-95
558363	si:dkey-188i13.9	-2.98105	1.01686e-29	1.73785e-30
110438608	LOC110438608	-2.98841	8.09246e-11	3.44028e-11
110438679	LOC110438679	-3.00585	1.14073e-06	7.21716e-07
101884219	crtam	-3.00585	0.000478804	0.000458298
101884874	LOC101884874	-3.00629	7.89654e-07	4.89655e-07
100334082	zmp:0000000906	-3.02192	2.82241e-82	1.84376e-83
101882553	LOC101882553	-3.06679	9.58986e-06	6.85443e-06
100331319	si:ch211-271g18.1	-3.07763	1.92887e-21	4.50884e-22
100538333	LOC100538333	-3.08601	4.68894e-06	3.20595e-06
100332119	pla2g4c	-3.08821	1.07321e-05	7.73123e-06
567112	ftr41	-3.09535	1.33472e-08	6.85374e-09
101883199	si:dkey-196h17.9	-3.09711	0.000259531	0.000235897
795186	si:dkey-222h21.4	-3.13295	1.41782e-09	6.6412e-10
563001	rnf213b	-3.16977	7.97267e-123	3.26297e-124
664690	tas2r200.1	-3.17578	0.000157764	0.000137438
100331996	LOC100331996	-3.18806	0.00044371	0.000422113
556533	cplx3a	-3.20791	8.24567e-10	3.78355e-10
568428	si:ch211-107e6.5	-3.22824	2.51849e-06	1.66674e-06
100330519	si:ch73-281i18.3	-3.26296	1.31951e-19	3.33812e-20
101885672	LOC101885672	-3.27887	9.83664e-12	3.88979e-12
492815	cdca8	-3.28269	6.4906e-24	1.37126e-24
101884915	LOC101884915	-3.29421	4.36368e-14	1.45572e-14
100537980	si:dkey-203a12.6	-3.30435	0.000483511	0.000463021
108190752	LOC108190752	-3.32238	3.01338e-05	2.31478e-05
30762	mhc2dab	-3.32418	1.30705e-08	6.70137e-09
108191611	LOC108191611	-3.35745	5.17946e-19	1.34758e-19
797384	btr29	-3.35863	3.6959e-07	2.19828e-07
101886086	LOC101886086	-3.40007	1.14194e-14	3.6811e-15
100034373	taar14a	-3.43075	2.65969e-05	2.02933e-05
563900	si:cabz01036006.1	-3.43948	2.05864e-05	1.54342e-05
103910397	LOC103910397	-3.46506	3.0777e-13	1.09281e-13
108179064	LOC108179064	-3.48503	1.7395e-28	3.10586e-29
767746	zgc:153426	-3.50481	0	0
103911540	LOC103911540	-3.51317	8.30478e-08	4.56142e-08
555879	si:dkey-88n24.11	-3.51751	4.47401e-06	3.05347e-06
100034569	si:ch211-208g1.1	-3.53366	0.000544015	0.000526037
101883715	LOC101883715	-3.53617	1.73929e-07	9.94032e-08
573653	hbbe1.3	-3.58374	0	0
555598	aqp8b	-3.59081	5.25401e-06	3.61298e-06
101883153	LOC101883153	-3.59476	1.52069e-10	6.57252e-11
565968	ahsa1a	-3.61318	4.04405e-39	5.47458e-40
101886963	LOC101886963	-3.61977	2.15932e-89	1.27948e-90
110439836	LOC110439836	-3.62821	1.29856e-20	3.1508e-21
110439854	LOC110439854	-3.64775	0.000285855	0.000261688
797576	si:dkey-26i13.4	-3.65076	0.000438336	0.000416557
108191338	LOC108191338	-3.66077	1.27074e-06	8.08688e-07
100005283	gig2e	-3.66084	3.64433e-95	1.97092e-96
108190059	LOC108190059	-3.69464	5.86982e-07	3.5837e-07
110438671	LOC110438671	-3.6948	1.11979e-45	1.30815e-46
560378	klhl10b.1	-3.70629	0.000578467	0.000561952
567166	ftr42	-3.70738	1.37698e-06	8.79084e-07
569389	si:ch211-213a13.9	-3.73533	3.24016e-167	9.72714e-169
108179705	LOC108179705	-3.77033	6.68813e-15	2.12588e-15
327588	hpx	-3.77231	5.75744e-64	4.84862e-65
100148091	si:ch211-281g13.5	-3.81243	1.0336e-23	2.19994e-24
103909690	LOC103909690	-3.83935	2.46945e-07	1.4341e-07
110439388	LOC110439388	-3.8482	0.000346174	0.000322629
100006411	pimr54	-3.90327	8.40845e-05	6.95165e-05
100331751	LOC100331751	-3.92511	7.5514e-08	4.13065e-08
101884285	LOC101884285	-3.9361	5.08843e-15	1.60081e-15
795257	si:dkey-222h21.5	-3.94014	2.39399e-34	3.62306e-35
100002020	si:ch211-126g16.10	-3.96022	5.08311e-10	2.29297e-10
555374	LOC555374	-3.98415	9.03666e-14	3.08676e-14
101883535	cxcl11.5	-4.00585	0.000102641	8.6093e-05
558956	isg15	-4.00858	3.42023e-222	7.88345e-224
108190952	LOC108190952	-4.0353	1.17357e-14	3.78704e-15
100537450	LOC100537450	-4.0442	2.5316e-09	1.2123e-09
100007963	si:ch211-236g6.1	-4.05654	2.82041e-21	6.62459e-22
558764	dhrs7ca	-4.06942	1.88022e-29	3.24507e-30
447805	ggact.2	-4.0848	7.16246e-37	1.02115e-37
100320899	si:dkeyp-75b4.10	-4.1556	2.11688e-16	6.20265e-17
570478	cmpk2	-4.18244	1.30775e-47	1.47774e-48
100331045	LOC100331045	-4.19726	2.75685e-05	2.1078e-05
641326	zgc:152791	-4.21345	1.6359e-84	1.03187e-85
100535229	LOC100535229	-4.28072	6.49838e-11	2.74215e-11
101883659	LOC101883659	-4.30268	1.57077e-30	2.62622e-31
100002635	zgc:171887	-4.30921	6.93631e-07	4.2668e-07
767632	zgc:152658	-4.32453	5.23939e-10	2.36641e-10
100334873	LOC100334873	-4.32887	5.39842e-10	2.44067e-10
100073325	zgc:163136	-4.35719	1.7821e-18	4.73482e-19
108190676	LOC108190676	-4.38526	1.08727e-14	3.50121e-15
110439067	LOC110439067	-4.4348	0.000917408	0.000929073
101885831	LOC101885831	-4.43881	0.000901178	0.000911624
334289	clca1	-4.44356	0	0
100149966	LOC100149966	-4.44548	0.000875882	0.000883277
100005129	LOC100005129	-4.46528	0.000803215	0.000803494
100007792	itln2	-4.48999	0.00071963	0.000712841
100151328	LOC100151328	-4.49257	0.000711597	0.000703923
101886340	LOC101886340	-4.49582	2.84131e-07	1.66281e-07
101883499	LOC101883499	-4.51548	1.28619e-06	8.19098e-07
100170812	zgc:194686	-4.52816	1.81522e-06	1.17825e-06
110438481	LOC110438481	-4.52941	0.000601309	0.000586644
110439630	LOC110439630	-4.58067	4.77756e-07	2.8787e-07
103910221	LOC103910221	-4.58818	4.80795e-154	1.53527e-155
101885004	LOC101885004	-4.60411	5.19223e-50	5.54022e-51
110439245	LOC110439245	-4.61229	0.000406034	0.000383394
100536005	LOC100536005	-4.63346	0.000365925	0.000342724
337166	si:dkey-40g16.6	-4.67828	3.18577e-24	6.66605e-25
541543	zgc:112970	-4.6953	1.41957e-39	1.89938e-40
368615	si:busm1-194e12.12	-4.70629	0.000254089	0.000230379
110438785	LOC110438785	-4.72216	3.62634e-43	4.47283e-44
110438820	LOC110438820	-4.73159	0.000222873	0.000199846
100148359	mhc1lfa	-4.75181	1.52169e-07	8.62653e-08
108181536	LOC108181536	-4.75789	2.35466e-81	1.55408e-82
103908614	LOC103908614	-4.78588	5.20524e-27	9.89087e-28
101883466	LOC101883466	-4.80701	0.00014912	0.000129086
101885050	si:dkey-6f10.5	-4.80701	0.00014912	0.000129086
794291	si:ch211-212k18.13	-4.81321	0.000144049	0.00012442
103911344	si:ch1073-159d7.9	-4.81424	0.000143261	0.000123659
100884135	gig2i	-4.83164	8.42946e-08	4.63179e-08
100537905	si:dkey-203a12.4	-4.86383	5.84262e-08	3.1644e-08
100301514	ftr19	-4.87177	0.000103912	8.72521e-05
450060	cyp2aa8	-4.87399	1.83534e-61	1.60341e-62
337663	mxe	-4.89197	7.98915e-29	1.40759e-29
110439247	LOC110439247	-4.8963	9.01752e-05	7.4917e-05
794425	LOC794425	-4.90479	9.10097e-47	1.04272e-47
100302089	ifnphi4	-4.91274	8.18769e-05	6.75533e-05
101884179	arsa-like	-4.91991	6.05244e-12	2.34778e-12
108191752	LOC108191752	-4.93659	7.10852e-05	5.8034e-05
555303	si:dkeyp-118h9.7	-4.94407	4.04292e-290	7.36406e-292
101885950	LOC101885950	-4.95806	1.40403e-14	4.55912e-15
360143	mxb	-4.99272	7.19081e-16	2.17085e-16
110439165	LOC110439165	-5.00827	2.65699e-12	1.00706e-12
100142642	sc:d217	-5.01027	2.19602e-113	9.97527e-115
550375	fbxo16	-5.05025	6.01273e-09	2.98003e-09
101882874	LOC101882874	-5.05635	3.38002e-05	2.6158e-05
101882570	LOC101882570	-5.06157	3.26707e-05	2.52324e-05
799038	zgc:162154	-5.17978	1.47223e-05	1.08093e-05
108190949	LOC108190949	-5.18058	1.46396e-05	1.07453e-05
108179149	LOC108179149	-5.23467	9.96533e-06	7.14073e-06
100006764	LOC100006764	-5.25932	1.6076e-76	1.14417e-77
100334604	LOC100334604	-5.26712	6.0585e-15	1.91757e-15
322336	ifit15	-5.26964	7.86906e-278	1.48641e-279
101882741	si:dkey-203a12.3	-5.27301	2.74475e-10	1.20914e-10
100150009	si:dkey-79f11.9	-5.32778	4.9923e-06	3.42347e-06
794378	LOC794378	-5.34713	4.29316e-06	2.92328e-06
796962	si:ch211-203c5.3	-5.34855	4.24397e-06	2.88931e-06
110438496	LOC110438496	-5.34926	4.22204e-06	2.87248e-06
567441	ifit10	-5.3634	2.07692e-20	5.09311e-21
565222	si:ch211-276k2.2	-5.38089	1.19526e-20	2.89209e-21
101882343	LOC101882343	-5.48676	1.38446e-06	8.84326e-07
100533191	zgc:174703	-5.49128	1.3323e-06	8.4936e-07
103911210	LOC103911210	-5.51934	1.04743e-06	6.59388e-07
110439384	LOC110439384	-5.52753	9.7468e-07	6.11948e-07
101885872	LOC101885872	-5.55921	7.39411e-07	4.56837e-07
110437853	LOC110437853	-5.61052	4.67353e-07	2.81234e-07
108183685	LOC108183685	-5.66341	3.38879e-14	1.12212e-14
568866	LOC568866	-5.6811	2.42618e-07	1.40787e-07
794786	ifit14	-5.71274	6.27172e-199	1.61484e-200
101883268	LOC101883268	-5.71294	1.7825e-07	1.02073e-07
100009628	si:dkey-23c22.6	-5.74022	9.34961e-152	3.03808e-153
100535907	LOC100535907	-5.92757	1.9097e-08	9.90932e-09
110440013	LOC110440013	-6.00585	7.81802e-09	3.92575e-09
559981	si:ch73-190m4.1	-6.07554	4.78502e-65	3.94362e-66
100126110	zgc:171452	-6.08181	3.16998e-09	1.53404e-09
565147	si:ch211-276k2.1	-6.17578	9.80242e-10	4.52432e-10
101883590	LOC101883590	-6.17716	3.03421e-06	2.02954e-06
101886187	LOC101886187	-6.22347	5.25141e-10	2.37243e-10
108004533	si:dkey-211g8.8	-6.23467	9.16532e-19	2.41244e-19
100333957	LOC100333957	-6.28049	2.44106e-10	1.07096e-10
767704	zgc:153118	-6.30231	1.80408e-10	7.84399e-11
100534851	LOC100534851	-6.38332	5.67856e-11	2.38471e-11
110439944	LOC110439944	-6.46889	1.58743e-11	6.37728e-12
570456	rsad2	-6.51251	5.30259e-296	9.42004e-298
100330683	LOC100330683	-6.5363	5.55932e-12	2.15399e-12
100002322	si:ch211-202h22.10	-6.56044	6.13091e-23	1.34835e-23
110439582	LOC110439582	-6.62468	1.31234e-12	4.86636e-13
100005504	gig2l	-6.64508	9.33087e-13	3.41492e-13
101886445	clca5.2	-6.65057	8.50304e-13	3.10239e-13
108192086	LOC108192086	-6.74029	1.77905e-13	6.19094e-14
110440209	LOC110440209	-6.75914	1.26841e-13	4.3669e-14
101882847	LOC101882847	-6.95749	2.83005e-15	8.77599e-16
641567	ifit8	-6.96005	2.91199e-29	5.04872e-30
100148972	si:ch211-15j1.1	-7.09098	1.68209e-16	4.90221e-17
110438753	LOC110438753	-7.09098	1.68209e-16	4.90221e-17
103909796	LOC103909796	-7.14515	2.73071e-127	1.08689e-128
799981	ttc29	-7.19568	9.78524e-34	1.4952e-34
100002523	si:ch211-125e6.14	-7.32778	6.42211e-19	1.681e-19
794946	si:dkey-18p12.4	-7.46528	1.78106e-20	4.35558e-21
101883269	LOC101883269	-7.5655	1.09665e-21	2.54006e-22
405778	grem1a	-7.58781	5.75995e-22	1.32051e-22
100536995	LOC100536995	-7.65834	7.17784e-23	1.58263e-23
561171	cbln8	-7.85134	1.54361e-25	3.08586e-26
110437968	LOC110437968	-8.10483	1.71653e-29	2.9587e-30
100006889	LOC100006889	-8.46741	3.33746e-36	4.83325e-37
108183934	LOC108183934	-8.521	2.60627e-37	3.67472e-38
100002043	LOC100002043	-8.85134	7.00113e-45	8.32052e-46
794824	si:ch211-24o10.6	-8.8793	5.74171e-90	3.36346e-91
100330007	LOC100330007	-9.52832	3.41105e-65	2.80358e-66
