# Supplementary material for: Global Transcriptomic Analysis of Zebrafish Glucagon Receptor Mutant Reveals Its Regulated Metabolic Network
Source: Int J Mol Sci. 2020 Jan 22;21(3):724. doi: 10.3390/ijms21030724 (PMC7037442; doi:10.3390/ijms21030724)
Supplement: Supplementary file 1 [file ijms-21-00724-s001.zip › Supplementary files 20191222/Supplemental Table.2 Lipid metabolism genes.xlsx]

## Sheet: Sheet1
KEGG Canonical Pathways	Ko No	No of genes	Gene symbols (log2 fold change)
Fatty acid biosynthesis	ko00061	2	fasn-like (-1.49), lrfn4b (-1.65)
Fatty acid elongation	ko00062	6	acaa2-like (-1.27), elovl7b (1.95), elovl4b (-1.02), PPT2-like (-1.45), tecrl2b (-1.09), hadhaa (-1.27)
Fatty acid degradation	ko00071	5	aldh2.2 (-1.11), acaa2-like (-1.27), eci1 (-1.16), hadhaa (-1.27), acoxl (-1.40)
Steroid biosynthesis	ko00100	3	gtd2a-like (3.71) ,soat2 (1.08), lss (-1.29)
Primary bile acid biosynthesis	ko00120	3	cyp27a1.4 (-1.34)，cyp8b3 (-1.83)，cyp27a7 (-1.05)
Steroid hormone biosynthesis	ko00140	12	ugt1a2 (-1.77)，ugt1a7 (-1.40)，ugt1b2 (-1.42)，ugt2b3 (-1.17)，ugt5b1 (-1.26)，gtd2a-like (3.71)，hsd11b1la (-1.01)，ugt1ab (-2.88)，ugt2a2 (-1.07)，ugt1a1 (-1.52)，ugt5b4 (-1.07)，ugt2a4 (-2.43)
Glycerolipid metabolism	ko00561	4	plpp4 (1.42), aldh2.2 (-1.11), lipca (2.53), mfsd10(-1.15)
Glycerophospholipid metabolism	ko00564	6	phospho1 (-1.03), pla2g4c (-3.09), plpp4 (1.42), pla2g4f-like (2.16), pcyt1-like (-1.15), mfsd10 ( -1.15)
Ether lipid metabolism	ko00565	3	pla2g4c (-3.09)，pla2g4f-like (2.16)，abca1-like (4.59)
Arachidonic acid metabolism	ko00590	7	pla2g4c (-3.09)，gpx2 (-1.26)，pla2g4f-like (2.16)，ggt1a (1.10)，cyp2aa4 (-1.58)，cyp2aa8 (-4.87)，cyp2aa9 (-1.59)
Linoleic acid metabolism	ko00591	5	pla2g4c (-3.09)，pla2g4f-like (2.16)，cyp2aa4 (-1.58)，cyp2aa8 (-4.87)，cyp2aa9 (-1.59）
alpha-Linolenic acid metabolism	ko00592	4	pla2g4c (-3.09)，pla2g4f-like (2.16)，fads2 (-1.78)，acoxl (-1.40)
Sphingolipid metabolism	ko00600	3	ARSA-like (-4.92), prr13 (-1.37), neu3.4 (-1.29)
biosynthesis of unsaturated fatty acid	ko01040	4	fads2 (-1.78), tecrl2b (-1.09), hadhaa (-1.27), acoxl (-1.40)
Fatty acid metabolim	ko01212	8	fasn-like (-1.49), lrfn4b (1.65), acaa2-like (-1.27), fads2 (-1.78), ppt2-like (-1.45), tecrl2b (-1.09), hadhaa (-1.27), acoxl (-1.40)
Cholesterol metabolism	ko04979	11	apoa4-like(2.32), pcsk9 (-1.11), apobb.2 (-1.63), abca1-like (4.59), cyp27a1.4 (-1.34), lipca (2.53), pltp (1.22), soat2 (1.08), ptchd3 (-1.61), cyp27a7 (-1.05), ldlr (4.53)
PPAR pathway	ko03320	14	fabp7a (-1.05), fabp1b.1 (-1.12), isg15 (-4.01), pltp (1.22), fads2 (-1.78), plin1-like (-1.02), cyp27a7 (-1.05), acoxl (-1.40), cyp27a1.4 (-1.34), fabp11b (-2.19), cyp8b3 (-1.83), trim39-like (-2.33), ubc-like (-2.12), samd3-like(-1.50)
MAPK pathway	ko04010	17	syngr2b (1.04), casq1a (-1.49), dusp1 (1.29), fosab (2.48), stmn1a (-1.33), fgf6a (-1.09), nr4a1 (1.58), xaf1 (-1.24), fgf23 (-1.22), cdc42l2 (1.08), fas (-1.17), gna12 (-1.18), angpt2-like (-1.37), rac1l (-1.13), flt3 (-1.48), pla2g4c (-3.09), pla2g4f-like (2.16)
