# Supplementary material for: Global Transcriptomic Analysis of Zebrafish Glucagon Receptor Mutant Reveals Its Regulated Metabolic Network
Source: Int J Mol Sci. 2020 Jan 22;21(3):724. doi: 10.3390/ijms21030724 (PMC7037442; doi:10.3390/ijms21030724)
Supplement: Supplementary file 1 [file ijms-21-00724-s001.zip › Supplementary files 20191222/Supplemental Table.3 Carbohydrate metabolism genes.xlsx]

## Sheet: Sheet1
KEGG Canonical Pathways	Ko No	No of genes	Gene symbols (log2 fold change)
Glycolysis / Gluconeogenesis	ko00010	6	aldh2.2 (-1.11), adh5 (2.01), acss2l (1.37), adpgk2 (-1.47)
Citrate cycle (TCA cycle)	ko00020	5	tsg101-like (1.71), tsg101-like (-2.67), tsg101-like (-2.67), cnpy2 (-1.49)
Pentose and glucuronate interconversions	ko00040	10	ugt1a2 (-1.77), ugt1a7 (-1.40), ugt1b2 (-1.42), ugt2b3 (-1.17), ugt5b1 (-1.26), ugt1ab (-2.88), ugt2a2 (-1.07), ugt1a1(-1.52), ugt5b4 (-1.07), ugt2a4 (-2.43)
Fructose and mannose metabolism	ko00051	1	fuk (-1.17)
Galactose metabolism	ko00052	1	gale (-1.20)
Ascorbate and aldarate metabolism	ko00053	11	ugt1a2 (-1.77), ugt1a7 (-1.40), ugt1b2 (-1.42), ugt2b3 (-1.17), ugt5b1 (-1.26), aldh2.2 (-1.1), ugt1ab (-2.88), ugt2a2 (-1.07), ugt1a1 (-1.52), ugt5b4 (-1.07), ugt2a4 (-2.43)
Starch and sucrose metabolism	ko00500	1	gyg2 (1.69)
Amino sugar and nucleotide sugar metabolism	ko00520	6	fuk (-1.17), si:ch211-264e16.1 (-2.65), chia.4 (-2.92), nansb (-1.05), glt8d2 (-1.30), gale (-1.20)
Pyruvate metabolism	ko00620	6	lrfn4b (-1.65), aldh2.2 (-1.11)，me1-like (6.57)，tsg101-like (1.71), acss2l (1.37)，acyp1(1.11)
Glyoxylate and dicarboxylate metabolism	ko00630	2	acss2l (1.37), cnpy2 (-1.49)
Propanoate metabolism	ko00640	5	mlycd (-1.12)，lrfn4b (-1.65)，hadhaa (-1.27)，echdc1 (-1.20)，acss2l (1.37)
Butanoate metabolism	ko00650	1	hadhaa (-1.27)
C5-Branched dibasic acid metabolism	ko00660	1	irg1l (-1.14)
