# Supplementary material for: Global Transcriptomic Analysis of Zebrafish Glucagon Receptor Mutant Reveals Its Regulated Metabolic Network
Source: Int J Mol Sci. 2020 Jan 22;21(3):724. doi: 10.3390/ijms21030724 (PMC7037442; doi:10.3390/ijms21030724)
Supplement: Supplementary file 1 [file ijms-21-00724-s001.zip › Supplementary files 20191222/Supplemental Table.4 Amino acid metabolism genes.xlsx]

## Sheet: Sheet1
KEGG Canonical Pathways	Ko No	No of genes	Gene symbols (log2 fold change)
Arginine biosynthesis	ko00220	1	nags (-2.03)
Alanine, aspartate and glutamate metabolism	ko00250	1	il4i1 (-4.68)
Glycine, serine and threonine metabolism	ko00260	4	celsr1 (-1.78), gatm (-1.28), cthl (-1.47), alas2 (-1.22)
Cysteine and methionine metabolism	ko00270	4	dnmt1 (-1.02), dnmt3bb.2 (-1.17), il4i1 (-4.68), cthl (-1.47)
Valine, leucine and isoleucine degradation	ko00280	4	aldh2.2 (-1.11), acaa2-like (-1.27), il4i1 (-4.68), hadhaa (-1.27)
Valine, leucine and isoleucine biosynthesis	ko00290	1	celsr1 (-1.78)
Lysine degradation	ko00310	9	setd8b (-1.97), mll3-like (6.76), sart3-like (-1.58), aldh2.2 (-1.11), setd8-like (2.43), med15-like (-4.96), dicp1.19 (4.91), hadhaa (-1.27), phf11 (-1.59)
Arginine and proline metabolism	ko00330	5	aldh2.2 (-1.11), ercc4-like (-4.72), cspg4-like (1.65), gatm (-1.28), agmat (-1.05)
Histidine metabolism	ko00340	1	aldh2.2 (-1.11)
Tyrosine metabolism	ko00350	2	il4i1 (-4.68), adh5 (2.01)
Phenylalanine metabolism	ko00360	1	il4i1 (-4.68)
Tryptophan metabolism	ko00380	6	aldh2.2 (-1.11), kyat3 (-1.98), il4i1 (-4.68), kmo (-1.03), hadhaa (-1.27), ido1 (-1.16)
Phenylalanine, tyrosine and tryptophan biosynthesis	ko00400	2	eevs (-1.09), il4i1 (-4.68)
Biosynthesis of amino acids	ko01230	5	eevs (-1.09), celsr1 (-1.78), cthl (-1.47), nags (-2.03), cnpy2 (-1.49)
