# Supplementary material for: Global Transcriptomic Analysis of Zebrafish Glucagon Receptor Mutant Reveals Its Regulated Metabolic Network
Source: Int J Mol Sci. 2020 Jan 22;21(3):724. doi: 10.3390/ijms21030724 (PMC7037442; doi:10.3390/ijms21030724)
Supplement: Supplementary file 1 [file ijms-21-00724-s001.zip › Supplementary files 20191222/Supplemental Table.5 Metabolism of other amino acid genes.xlsx]

## Sheet: Sheet1
KEGG Canonical Pathways	Ko No	No of genes	Gene symbols (log2 fold change)
beta-Alanine metabolism	ko00410	3	mlycd (-1.12), aldh2.2 (-1.11), hadhaa (-1.27)
Taurine and hypotaurine metabolism	ko00430	1	ggt1a (1.10)
Phosphonate and phosphinate metabolism	ko00440	1	pcyt1 (-1.15)
Selenocompound metabolism	ko00450	5	kyat3 (-1.98), wdsof1-like (1.59), sephs1 (-1.34), cthl (-1.47), papss1 (-1.02)
Glutathione metabolism	ko00480	8	rrm2 (-2.92), gpx2 (-1.26), ercc4-like (-4.72), cspg4-like (1.65), rrm1 (-1.19), gstm.1 (-1.20), ggt1a (1.10), gstt2 (-1.79)
